# Supplementary material for: Descriptive profile of risk factors for cardiovascular diseases using WHO STEP wise approach in Madhya Pradesh
Source: PeerJ. 2020 Aug 6;8:e9568. doi: 10.7717/peerj.9568 (PMC7415222; doi:10.7717/peerj.9568)
Supplement: Supplemental Information 3 [file peerj-08-9568-s003.xls]

## Sheet: START
Sample Size Calculator
Instructions: Complete the fields in green with the necessary information. Then read through the steps below to attain your final sample size.
Level of Confidence Measure				1.96	Describes the level of uncertainty in the sample mean or prevalence as an estimate of the population mean or prevalence. Recommended value: 1.96 (for 95% confidence level)
Margin of Error (MOE)				0.05	The expected half-width of the confidence interval. The smaller the margin of error, the larger the sample size needed. Recommended value: 0.05 (for small baseline levels, e.g. <.10, a smaller MOE of 0.02 or 0.01 is appropriate)
Baseline levels of the indicators				0.47	The estimated prevalence of the risk factors within the target population. STEPS Survey conducted in MP in 2007 reported prevalence of any tobacco use as 0.47.
Design effect (Deff)				1.5	Describes the loss of sampling efficiency due to using a complex sample design. A value of 1.0 is appropriate for simple random samples.Recommended value: 1.5 (for most STEPS surveys)
Expected Response Rate				0.8	The anticipated response rate. Recommended value: enter response rate from previous national/subnational household surveys, else use 0.8 as an estimate
Number of age/sex Estimates				8	The number of age-sex groups for which estimates will be calculated. If age-sex estimates are desired for specific states/regions/island, multiply the number of age-sex groups by the number of states/regions/islands to attain the total number of estimates desired.
Population Size			FPC Check:			Step 1:	Initial calculation:
Males			initial n ≥10% ?				n=	3.8416	* (	0.47	* (1-	0.47	))	=	382.777
18-29		1	yes							0.05	*	0.05
30-44		2	yes
45-59		3	yes			Step 2:	Complete the population table to the left to check if the Finite Population Correction (FPC) can be applied. If the initial n calculated above is 10% or more of the size of the majority of the age groups, then the FPC can be applied. If the FPC can be applied, continue calculating your sample size on the FPC worksheet. If the FPC cannot be applied continue to Step 3 below.
60-69		4	yes
Females
18-29		5	yes
30-44		6	yes
45-59		7	yes
60-69		8	yes			Step 3:	Multiply by the design effect and number of age-sex estimates:
							n=	382.777	*	1.5	*	8	=	4593.32
						Step 4:	Adjust for expected non-response to get your final sample size:
							n=	4593.32	/	0.8	=	5741.66
											FINAL SAMPLE SIZE

## Sheet: FPC
Instructions: This worksheet is only to be used if the Finite Population Correction is applicable (i.e. the target population is very small). Complete the population table in the lower left corner of the START worksheet to confirm if the FPC is applicable for your target population.
						Step 2:	Apply FPC to sample size for each estimate and sum these adjusted
							n's together (see table to the left).
Population Size			Intitial n (calculated on START worksheet)	n after FPC applied
Males						Step 3:	Now, multiply the adjusted n values by the design effect:
18-29		1	382.777	0.997394
30-44		2	382.777	1.9896			n=	35.4757	*	1.5	=	53.2136
45-59		3	382.777	2.97667
60-69		4	382.777	3.95863		Step 4:	Finally, adjust for expected non-response:
Females							n=	53.2136	/	0.8	=	66.517
18-29		5	382.777	4.93553						FINAL SAMPLE SIZE
30-44		6	382.777	5.9074
45-59		7	382.777	6.87429
60-69		8	382.777	7.83622
Sum of n for all estimates:				35.4757
