# Supplementary material for: Descriptive profile of risk factors for cardiovascular diseases using WHO STEP wise approach in Madhya Pradesh
Source: PeerJ. 2020 Aug 6;8:e9568. doi: 10.7717/peerj.9568 (PMC7415222; doi:10.7717/peerj.9568)
Supplement: Supplemental Information 4 [file peerj-08-9568-s004.zip]

Archive with 6 entries (6 files):
- STEPS_Instrument_1.xls
- __MACOSX/._STEPS_Instrument_1.xls
- STEPS_Instrument_2.xls
- __MACOSX/._STEPS_Instrument_2.xls
- STEPS_Instrument_3.xls
- __MACOSX/._STEPS_Instrument_3.xls
