# Supplementary material for: Descriptive profile of risk factors for cardiovascular diseases using WHO STEP wise approach in Madhya Pradesh
Source: PeerJ. 2020 Aug 6;8:e9568. doi: 10.7717/peerj.9568 (PMC7415222; doi:10.7717/peerj.9568)
Supplement: Supplemental Information 4 [file peerj-08-9568-s004.zip › STEPS_Instrument_1.xls]

## Sheet: survey
type	name	constraint	required	relevant	calculation	appearance	read_only	choice_filter	label::English	constraint_message::English	hint::English	required_message::English	media::image::English	label::Hindi	constraint_message::Hindi	hint::Hindi	required_message::Hindi	media::image::Hindi
today	I4
start	I7
end	end
deviceid	deviceid
subscriberid	subscriberid
username	username
calculate	minage				18
calculate	maxage				69
begin group	pid_hhsize
select_one distt	distt		yes			minimal			District :					जिला :
select_one cluster	I1		yes			minimal		distt=${distt}	Cluster :					क्लस्टर :
integer	hhid	.>0 and .<61	yes						Househole ID :	ID must be between 1 to 60(both are inclusive)				परिवार आईडी :	आईडी 1 से 60 के बीच होना चाहिए
integer	p_select	.>0 and .<16	yes						Selected Person Number :	Must be less than 16				चयनित व्यक्ति संख्या:	16 से कम होना चाहिए
calculate	pid				concat(${I1},'-',${hhid},'-',${p_select})
calculate	I3				if(${username}='shivnathparmar','TO1',if(${username}='juhiverma','FW1',if(${username}='pratikchoudhary','FW2',if(${username}='preetimalviya','LT1',if(${username}='deepikalonkar','FW3',if(${username}='shivam','FW4','Unspecified'))))))
note	label1								Participant Id : ${pid} Interviewer Id : ${I3}					प्रतिभागी आईडी: ${pid} साक्षात्कारकर्ता आईडी: ${I3}
end group
begin group	consent_language_name								Consent, Interview Language and Name					सहमति, साक्षात्कार भाषा और नाम
select_one y_n	I5		yes						I5. Consent has been read and obtained					साक्षात्कार के लिए सहमति प्राप्त की गई है
select_one lang	I6		yes	${I5} = '1'					I6. Interview Language					साक्षात्कार भाषा
text	I8			${I5} = '1'					I8. Family Surname					परिवार का उपनाम
text	I9			${I5} = '1'					I9. First Name					नाम
text	I10	regex(.,'^[6-9][0-9]{9}$')		${I5} = '1'					I10. Contact phone number where possible	Mobile Number should be of 10 digits and starts with 6,7,8 or 9				संपर्क फ़ोन नंबर अगर संभव हो	मोबाइल नंबर 10 अंक का होना चाहिए और 6,7,8 या 9 से शुरू होना चाहिए ।
end group
begin group	step1			${I5} = '1'					Step 1					Step 1
begin group	demographics								Demographic Information					जनसांख्यिकीय जानकारी
select_one m_f	C1		yes						C1. Sex		Observe only, do not ask.			उत्तरदाता का लिंग		केवल निरीक्षण करें, पूछें मत ।
begin group	C2grp					field-list			Date of birth					जन्मतिथि
note	dobnote								C2: What is your date of birth?		Select "Don't know" in all fields if complete date of birth is not known.			आपकी जन्मतिथि क्या है?		अगर संपूर्ण जन्म तिथि ज्ञात नहीं है तो सभी क्षेत्रों में "पता नहीं" चुनें
select_one time_dd	C2a		yes			minimal			day					दिन
select_one time_mm	C2b	(.>=1 and .<=12 and ${C2a}!=77) or (.=77 and ${C2a}=77)	yes			minimal			month	You cannot enter a partial date of birth..	Select "Don't know" in all fields if complete date of birth is not known			महीने	आप आंशिक जन्म तिथि नहीं दर्ज कर सकते हैं ।	अगर संपूर्ण जन्म तिथि ज्ञात नहीं है तो सभी क्षेत्रों में "पता नहीं" चुनें ।
select_one time_yyyy	C2c	(.>=1945 and .<=2015 and ${C2a}!=77 and ${C2b}!=77) or (.=7777 and ${C2a}=77 and ${C2b}=77)	yes			minimal			year	You cannot enter a partial date of birth.	Select "Don't know" in all fields if complete date of birth is not known.			साल	आप आंशिक जन्म तिथि नहीं दर्ज कर सकते हैं ।	अगर संपूर्ण जन्म तिथि ज्ञात नहीं है तो सभी क्षेत्रों में "पता नहीं" चुनें ।
end group	</C2grp>
integer	C3	.>=${minage} and .<=${maxage}	yes	${C2a}='77'					C3. How old are you?	Age must be within the age range of the survey.				आपकी उम्र कितनी है?	आयु सर्वेक्षण के आयु वर्ग के भीतर होना चाहिए ।
integer	C4	(.>=0 and .<=30) or .=77	yes						C4. In total, how many years have you spent at school and in full-time study (excluding pre-school)?	Please enter a number between 0 and 30.	Enter '77' if not known.			कुल मिलाकर, आपने स्कूल में और पूर्णकालिक अध्ययन में कितने साल बिताए हैं? (नर्सरी और एलकेजी को छोड़कर)	कृपया 0 और 30 के बीच संख्या दर्ज करें ।	यदि ज्ञात नहीं है तो '77' दर्ज करें ।
select_one edu	C5		yes						C5. What is the highest level of education you have completed?					आपने सर्वोच्च शिक्षा कहाँ तक ली है ?
select_one ethnic	C6								C6. What is your caste?					आप किस जाति समुदाय से सम्बंधित हैं ?
text	Stcast		yes	${C6}='4'					Which Schedule tribe you belongs to?					अनुसूचित जनजाति में उप श्रेणी दर्ज करें ।
select_one marital	C7		yes						C7. What is your marital status?					आपकी वर्तमान वैवाहिक स्थिति क्या है?
select_one work	C8		yes						C8. Which of the following best describes your main work status over the past 12 months?					पिछले 12 महीनो में आपका मुख्यव्यवसाय क्या रहा है ?
integer	C9	.<=30 or .=77 or .=88	yes			minimal			C9. How many people older than 18 years, including yourself, live in your household?	Number of people aged 18 years cannot be less than the number of people recorded during participant selection or bigger than 30.	Enter '77' if not known and '88' for refused.			आपको मिलाकर 18 वर्ष से अधिक आयु के कितने लोग आपके घर में रहते हैं?	18 वर्ष से अधिक आयु वाले लोगों की संख्या प्रतिभागी चयन के दौरान दर्ज किए गए लोगों की संख्या से कम या 30 से अधिक नहीं हो सकती ।	77' दर्ज करें यदि नहीं पता या '88' दर्ज करें यही उत्तरदायी ने उत्तर देने से मना कर दिया ।
begin group	C10grp			${C9} != '77' and ${C9} != '88'		field-list
integer	C10	.>0							C10. Taking the past year, can you tell me what the average earnings of the household have been?	Cannot enter a negative number!	Leave blank and select “Refused” below if refused or "Don't know" if respondent doesn't know.			पिछले एक साल में, क्या आप मुझे बता सकते हैं कि आपके घर की औसत आय क्या रही है?
select_one time	C10type	((selected(., 'week') or selected(., 'month') or selected(., 'year')) and ${C10} != '') or ((selected(., '88') or selected(., '77'))and ${C10} = '')	yes						Please select whether average earnings are by week, month, or year, or whether respondent refused to answer or doesn't know.			Please select whether average earnings are by week, month, or year, or whether respondent refused to answer or doesn't know.		कृपया चुनें कि क्या औसत आय सप्ताह, महीने या वर्ष के आधार पर है, या क्या उत्तरदाता ने उत्तर देने से मना कर दिया या नहीं जानता है
end group
select_one quin	C11		yes	selected(${C10type}, '88') or selected(${C10type}, '77') or ${C9} = '77' or ${C9} = '88'					C11. If you don’t know the amount, can you give an estimate of the annual household income if I read some options to you? Is it …		READ OPTIONS			यदि मैं आपको कुछ विकल्प दूँ तो क्या आप अपनी वार्षिक घरेलु आय का अनुमान लगा सकते हैं?
end group
begin group	tobacco_use								Tobacco Use					तम्बाकू सेवन
note	note1								Now I am going to ask you some questions about tobacco use.					अब मैं आपसे तम्बाकू सेवन पर कुछ प्रश्न करूंगा/करुँगी
begin group	T1grp					field-list
select_one y_n	T1		yes						T1. Do you currently smoke any tobacco products, such as cigarettes, cigars or pipes?					क्या आप आजकल किसी भी प्रकार का धुम्रपान, जैसे कि बीड़ी, सिगरेट, सिगार, चिलम, पाइप, हुक्का इत्यादि करते हैं ?
note	smoke_tobacco												smoke_tobacco.jpg					smoke_tobacco.jpg
end group
select_one y_n	T2		yes	${T1} = '1'					T2. Do you currently smoke tobacco products daily?					क्या आप रोजाना धूम्रपान करते हैं ?
integer	T3	(.>=8 and .<=${maxage}) or .=77	yes	${T1} = '1'					T3. How old were you when you first started smoking?	Age must be at least 8 and no more than the upper age limit of the survey.	Enter '77' if not known.			जब आपने पहली बार धूम्रपान किया तब आपकी उम्र कितनी थी?	उम्र कम से कम 8 और सर्वेक्षण की ऊपरी आयु सीमा से अधिक नहीं होनी चाहिए।
begin group	T4grp			${T1} = '1' and (${T3} = '77' or ${T3} = '')		field-list
integer	T4								T4. Do you remember how long ago it was?		Leave blank if not known; otherwise, answer must be between 1 and 61 for Years, 1 to 11 for Months, or 1 to 30 for Weeks.			क्या आपको याद है कि आपने कितने समय पहले शुरू किया?		यदि ज्ञात नहीं है तो रिक्त छोड़ दें, अन्यथा, जवाब 1 से 61 वर्ष के लिए, 1 से 11 महीनों के लिए या 1 से 30 दिन के लिए होना चाहिए।
select_one time2	T4type	(${T4type} = 'weeks' and ${T4} > 0 and ${T4} <= 30) or (${T4type} = 'months' and ${T4} > 0 and ${T4} <= 11) or (${T4type} = 'years' and ${T4} > 0 and ${T4} <=61) or (${T4type} = '77' and ${T4} = '')	yes						Please select whether answer is in years, months, or weeks, or or select don't know if respondent doesn't know.					कृपया चुनें कि क्या उत्तर साल, महीनों या सप्ताह में है या फिर उत्तरदाता को पता नहीं
end group
integer	T5a	(.>=0 and .<=50) or .=77	yes	${T2} = '1'					T5a. On average, how many manufactured cigarettes do you smoke each day?	Number must be between 0 and 50.	Enter '77' if not known OR enter '0' if respondent does not smoke manufactured cigarettes daily.		Cigarette.jpg	औसतन, आप प्रत्येक दिन कितने सिगरेट धूम्रपान करते हैं?	नंबर 0 और 50 के बीच होना चाहिए	77 दर्ज करें यदि ज्ञात नहीं है या '0' दर्ज करें यदि उत्तरदाता सिगरेटों का रोजाना धूम्रपान नहीं करता है।		Cigarette.jpg
integer	T5aw	(.>=0 and .<=350) or .=777	yes	${T2} = '2' or ${T5a} = '0'					T5aw. On average, how many manufactured cigarettes do you smoke each week?	Number must be between 0 and 350.	Enter '777' if not known OR enter '0' if respondent does not smoke manufactured cigarettes weekly.		Cigarette.jpg	औसतन, हर सप्ताह आप कितने सिगरेट धूम्रपान करते हैं?	नंबर 0 और 350 के बीच होना चाहिए	777 दर्ज करें यदि ज्ञात नहीं है या '0' दर्ज करें यदि उत्तरदाता सिगरेटों का साप्ताहिक धूम्रपान नहीं करता है।		Cigarette.jpg
integer	T5b	(.>=0 and .<=50) or .=77	yes	${T2} = '1'					T5b. On average, how many hand-rolled cigarettes do you smoke each day?	Number must be between 0 and 50.	Enter '77' if not known OR enter '0' if respondent does not smoke hand-rolled cigarettes daily.		bidi.jpg	औसतन, आप प्रतिदिन कितनी हाथ से बनी सिगरेट(बीड़ी) धूम्रपान करते हैं?	नंबर 0 और 50 के बीच होना चाहिए	77' दर्ज करें यदि ज्ञात नहीं है या '0' दर्ज करें यदि उत्तरदायी हाथ से बनी सिगरेट(बीड़ी) का रोजाना धूम्रपान नहीं करता है।		bidi.jpg
integer	T5bw	(.>=0 and .<=350) or .=777	yes	${T2} = '2' or ${T5b} = '0'					T5bw. On average, how many hand-rolled cigarettes do you smoke each week?	Number must be between 0 and 350.	Enter '777' if not known OR enter '0' if respondent does not smoke hand-rolled cigarettes weekly.		bidi.jpg	औसतन, आप हर सप्ताह कितनी हाथ से बनी सिगरेट(बीड़ी) धूम्रपान करते हैं?	नंबर 0 और 350 के बीच होना चाहिए	777' दर्ज करें यदि ज्ञात नहीं है या '0' दर्ज करें यदि उत्तरदायी हाथ से बनी सिगरेट(बीड़ी) का साप्ताहिक धूम्रपान नहीं करता है।		bidi.jpg
integer	T5c	(.>=0 and .<=50) or .=77	yes	${T2} = '1'					T5c. On average, how many pipes full of tobacco do you smoke each day?	Number must be between 0 and 50.	Enter '77' if not known OR enter '0' if respondent does not smoke pipes full of tobacco daily.		chilam.jpg	औसतन, आप प्रत्येक दिन तम्बाकू से भरे कितने पाइप (चिलम) धूम्रपान करते हैं?	नंबर 0 और 50 के बीच होना चाहिए	77' दर्ज करें यदि ज्ञात नहीं है या '0' दर्ज करें यदि उत्तरदायी तम्बाकू से भरे पाइप(चिलम) का रोजाना धूम्रपान नहीं करता है।		chilam.jpg
integer	T5cw	(.>=0 and .<=350) or .=777	yes	${T2} = '2' or ${T5c} = '0'					T5cw. On average, how many pipes full of tobacco do you smoke each week?	Number must be between 0 and 350.	Enter '777' if not known OR enter '0' if respondent does not smoke pipes full of tobacco weekly.		chilam.jpg	औसतन, आप हर सप्ताह तम्बाकू से भरे कितने पाइप (चिलम) धूम्रपान करते हैं?	नंबर 0 और 350 के बीच होना चाहिए	777' दर्ज करें यदि ज्ञात नहीं है या '0' दर्ज करें यदि उत्तरदायी तम्बाकू से भरे पाइप(चिलम) का साप्ताहिक धूम्रपान नहीं करता है।		chilam.jpg
integer	T5d	(.>=0 and .<=50) or .=77	yes	${T2} = '1'					T5d. On average, how many cigars, cheroots, or cigarillos do you smoke each day?	Number must be between 0 and 50.	Enter '77' if not known OR enter '0' if respondent does not smoke cigars, cheroots, or cigarillos daily.		cigaar.jpg	औसतन, आप प्रत्येक दिन कितने सिगार धूम्रपान करते हैं?	नंबर 0 और 50 के बीच होना चाहिए	77' दर्ज करें यदि ज्ञात नहीं है या '0' दर्ज करें यदि उत्तरदायी सिगार का रोजाना धूम्रपान नहीं करता है।		cigaar.jpg
integer	T5dw	(.>=0 and .<=350) or .=777	yes	${T2} = '2' or ${T5d} = '0'					T5dw. On average, how many cigars, cheroots, or cigarillos do you smoke each week?	Number must be between 0 and 350.	Enter '777' if not known OR enter '0' if respondent does not smoke cigars, cheroots, or cigarillos weekly.		cigaar.jpg	औसतन, आप हर सप्ताह कितने सिगार धूम्रपान करते हैं?	नंबर 0 और 350 के बीच होना चाहिए	777' दर्ज करें यदि ज्ञात नहीं है या '0' दर्ज करें यदि उत्तरदायी सिगार का साप्ताहिक धूम्रपान नहीं करता है।		cigaar.jpg
integer	T5e	(.>=0 and .<=50) or .=77	yes	${T2} = '1'					T5e. On average, how many Shisha sessions do you smoke each day?	Number must be between 0 and 50.	Enter '77' if not known OR enter '0' if respondent does not smoke Shisha sessions daily.		hukka.jpg	औसतन, आप प्रत्येक दिन कितने शिशा सत्र(हुक्का) धूम्रपान करते हैं?	नंबर 0 और 50 के बीच होना चाहिए	77' दर्ज करें यदि ज्ञात नहीं है या '0' दर्ज करें यदि उत्तरदायी शिशा सत्र(हुक्का) का रोजाना धूम्रपान नहीं करता है।		hukka.jpg
integer	T5ew	(.>=0 and .<=350) or .=777	yes	${T2} = '2' or ${T5e} = '0'					T5ew. On average, how many Shisha sessions do you smoke each week?	Number must be between 0 and 350.	Enter '777' if not known OR enter '0' if respondent does not smoke Shisha sessions weekly.		hukka.jpg	औसतन, आप हर सप्ताह कितने शिशा सत्र(हुक्का) धूम्रपान करते हैं?	नंबर 0 और 350 के बीच होना चाहिए	777' दर्ज करें यदि ज्ञात नहीं है या '0' दर्ज करें यदि उत्तरदायी शिशा सत्र(हुक्का) का साप्ताहिक धूम्रपान नहीं करता है।		hukka.jpg
integer	T5f	(.>=0 and .<=50) or .=77	yes	${T2} = '1'					T5f. On average, how many other tobacco products do you smoke each day?	Number must be between 0 and 50.	Only record OTHER tobacco products not already included in previous questions. Enter '77' if not known OR enter '0' if respondent does not smoke other product daily.			औसतन, आप प्रत्येक दिन कितने कोई अन्य तम्बाकू उत्पाद धूम्रपान करते हैं?	नंबर 0 और 50 के बीच होना चाहिए	केवल उन्ही तम्बाकू उत्पादों को दर्ज करें जिन्हे पिछले प्रश्नो में उल्लेखित न किया गया हो । '77' दर्ज करें यदि ज्ञात नहीं है या '0' दर्ज करें यदि उत्तरदायी अन्य उत्पाद का दैनिक धूम्रपान नहीं करता है ।
integer	T5fw	(.>=0 and .<=350) or .=777	yes	${T2} = '2' or ${T5f} = '0'					T5fw. On average, how many other tobacco products do you smoke each week?	Number must be between 0 and 350.	Only record OTHER tobacco products not already included in previous questions. Enter '777' if not known OR enter '0' if respondent does not smoke other products weekly.			औसतन, आप हर सप्ताह कितने कोई अन्य तम्बाकू उत्पाद धूम्रपान करते हैं?	नंबर 0 और 350 के बीच होना चाहिए	केवल उन्ही तम्बाकू उत्पादों को दर्ज करें जिन्हे पिछले प्रश्नो में उल्लेखित न किया गया हो । '77' दर्ज करें यदि ज्ञात नहीं है या '0' दर्ज करें यदि उत्तरदायी अन्य उत्पाद का साप्ताहिक धूम्रपान नहीं करता है ।
text	T5other		yes	(${T5f} > '0' and ${T5f} <='50' ) or (${T5fw} > '0' and ${T5fw} <='350' )					T5other. Please specify other type of tobacco smoked					कृपया अन्य प्रकार के धूम्रपान को निर्दिष्ट करें
select_one y_n	T6		yes	${T1} = '1'					T6. During the past 12 months, have you tried to stop smoking?					पिछले 12 महीनों के दौरान, क्या आपने धूम्रपान बंद करने की कोशिश की है?
select_one quit	T7		yes	${T1} = '1'					T7. During any visit to a doctor or other health worker in the past 12 months, were you advised to quit smoking tobacco?					क्या पिछले 12 महीने में किसी डॉक्टर या स्वास्थ्य कार्यकर्ता के किसी भी दौरे के दौरान उन्होंने आपको धुम्रपान छोड़ने की सलाह दी?
select_one y_n	T8		yes	${T1} = '2'					T8. In the past, did you ever smoke any tobacco products?					क्या आप पहले कभी भी धुम्रपान करते थे?
select_one y_n	T9		yes	${T2} = '2' or ${T8} = '1'					T9. In the past, did you ever smoke daily?					क्या आप पहले कभी भी रोज़ाना धुम्रपान करते थे?
integer	T10	(.>=8 and .<=${maxage}) or .=77	yes	${T1} = '2' and ${T8} = '1'					T10. How old were you when you stopped smoking?	Age must be at least 8 and no more than the upper age limit of the survey.	Enter '77' if not known.			जब आपने धुम्रपान करना बंद किया तब आपकी उम्र कितनी थी?	उम्र कम से कम 8 और सर्वेक्षण की ऊपरी आयु सीमा से अधिक नहीं होनी चाहिए।
begin group	T11grp			${T1} = '2' and ${T8} = '1' and ${T10} = '77'		field-list
integer	T11								T11. How long ago did you stop smoking?		Leave blank if not known; otherwise, answer must be between 1 and 61 for Years, 1 to 11 for Months, or 1 to 30 for Weeks.			आपने कितने साल पहले धुम्रपान करना बंद किया?		यदि ज्ञात नहीं है तो रिक्त छोड़ दें, अन्यथा, जवाब 1 से 61 वर्ष के लिए, 1 से 11 महीनों के लिए या 1 से 30 दिन के लिए होना चाहिए।
select_one time2	T11type	(${T11type} = 'weeks' and ${T11} > 0 and ${T11} <= 30) or (${T11type} = 'months' and ${T11} > 0 and ${T11} <= 11) or (${T11type} = 'years' and ${T11} > 0 and ${T11} <=61) or (${T11type} = '77' and ${T11} = '')	yes						Please select whether answer is in years, months, or weeks, or whether respondent doesn't know.					कृपया चुनें कि क्या उत्तर साल, महीनों या सप्ताह में है या फिर उत्तरदाता को पता नहीं
end group
begin group	T12grp					field-list
select_one y_n	T12		yes						T12. Do you currently use any smokeless tobacco products such as [snuff, chewing tobacco, betel]?					क्या आप वर्तमान में कोई धुम्र रहित तंबाकू उत्पादों का उपयोग करते हैं? जैसे [नास, चबाने वाला तंबाकू, सुपारी]?
note	smokeless_tb_showcard								Smokeless tobacco products				smokeless_tobacco.jpg	धूम्र-रहित तम्बाकू उत्पाद				smokeless_tobacco.jpg
end group
select_one y_n	T13			${T12} = '1'					T13. Do you currently use smokeless tobacco products daily?					क्या आप रोजाना धूम्र रहित तम्बाकू पदार्थ का सेवन करते हैं?
integer	T14a	(.>=0 and .<=50) or .=77	yes	${T13} = '1'					T14a. On average, how many times a day do you use snuff, by mouth?	Number must be between 0 and 50.	Enter '77' if not known OR enter '0' if respondent does not use snuff, by mouth, daily.		naas.jpg	औसतन, एक दिन में आप कितनी बार नास(मुंह से) का सेवन करते हैं?		77' दर्ज करें यदि ज्ञात नहीं है या '0' दर्ज करें यदि उत्तरदाता नास(मुंह से) का रोजाना सेवन नहीं करता है।		naas.jpg
integer	T14aw	(.>=0 and .<=350) or .=777	yes	${T13} = '2' or ${T14a} = '0'					T14aw. On average, how many times a week do you use snuff, by mouth?	Number must be between 0 and 350.	Enter '777' if not known OR enter '0' if respondent does not use snuff, by mouth, weekly.		naas.jpg	औसतन, एक सप्ताह में आप कितनी बार नास(मुंह से) का सेवन करते हैं?		777' दर्ज करें यदि ज्ञात नहीं है या '0' दर्ज करें यदि उत्तरदाता नास(मुंह से) का साप्ताहिक सेवन नहीं करता है।		naas.jpg
integer	T14b	(.>=0 and .<=50) or .=77	yes	${T13} = '1'					T14b. On average, how many times a day do you use snuff, by nose?	Number must be between 0 and 50.	Enter '77' if not known OR enter '0' if respondent does not use snuff, by nose, daily.		naas.jpg	औसतन, एक दिन में आप कितनी बार नास(नाक से) का सेवन करते हैं?		77' दर्ज करें यदि ज्ञात नहीं है या '0' दर्ज करें यदि उत्तरदाता नास(नाक से) का रोजाना सेवन नहीं करता है।		naas.jpg
integer	T14bw	(.>=0 and .<=350) or .=777	yes	${T13} = '2' or ${T14b} = '0'					T14bw. On average, how many times a week do you use snuff, by nose?	Number must be between 0 and 350.	Enter '777' if not known OR enter '0' if respondent does not use snuff, by nose, weekly.		naas.jpg	औसतन, एक सप्ताह में आप कितनी बार नास(नाक से) का सेवन करते हैं?		777' दर्ज करें यदि ज्ञात नहीं है या '0' दर्ज करें यदि उत्तरदाता नास(नाक से) का साप्ताहिक सेवन नहीं करता है।		naas.jpg
integer	T14c	(.>=0 and .<=50) or .=77	yes	${T13} = '1'					T14c. On average, how many times a day do you use chewing tobacco?	Number must be between 0 and 50.	Enter '77' if not known OR enter '0' if respondent does not use chewing tobacco daily.		chewing_tobaccu.jpg	औसतन, एक दिन में आप कितनी बार तम्बाकू चबाते हैं?		77' दर्ज करें यदि ज्ञात नहीं है या '0' दर्ज करें यदि उत्तरदाता तम्बाकू रोजाना सेवन नहीं करता है।		chewing_tobaccu.jpg
integer	T14cw	(.>=0 and .<=350) or .=777	yes	${T13} = '2' or ${T14c} = '0'					T14cw. On average, how many times a week do you use chewing tobacco?	Number must be between 0 and 350.	Enter '777' if not known OR enter '0' if respondent does not use chewing tobacco weekly.		chewing_tobaccu.jpg	औसतन, एक सप्ताह मे आप कितनी बार तम्बाकू चबाते हैं?		777' दर्ज करें यदि ज्ञात नहीं है या '0' दर्ज करें यदि उत्तरदाता तम्बाकू साप्ताहिक सेवन नहीं करता है।		chewing_tobaccu.jpg
integer	T14d	(.>=0 and .<=50) or .=77	yes	${T13} = '1'					T14d. On average, how many times a day do you use betel or quid?	Number must be between 0 and 50.	Enter '77' if not known OR enter '0' if respondent does not use betel or quid daily.		paan.jpg	औसतन, एक दिन में आप कितनी बार पान सुपारी का सेवन करते हैं?		77' दर्ज करें यदि ज्ञात नहीं है या '0' दर्ज करें यदि उत्तरदाता पान सुपारी का रोजाना सेवन नहीं करता है।		paan.jpg
integer	T14dw	(.>=0 and .<=350) or .=777	yes	${T13} = '2' or ${T14d} = '0'					T14dw. On average, how many times a week do you use betel or quid?	Number must be between 0 and 350.	Enter '777' if not known OR enter '0' if respondent does not use betel or quid weekly.		paan.jpg	औसतन, एक सप्ताह में आप कितनी बार आप पान सुपारी का सेवन करते हैं?		777' दर्ज करें यदि ज्ञात नहीं है या '0' दर्ज करें यदि उत्तरदाता पान सुपारी का साप्ताहिक सेवन नहीं करता है।		paan.jpg
integer	T14e	(.>=0 and .<=50) or .=77	yes	${T13} = '1'					T14e. On average, how many times a day do you use any other smokeless tobacco product?	Number must be between 0 and 50.	Enter '77' if not known OR enter '0' if respondent does not use other type of tobacco daily.			औसतन, एक दिन में आप कितनी बार कोई अन्य धूम्र रहित तम्बाकू उत्पाद का सेवन करते हैं?		केवल उन्ही तम्बाकू उत्पादों को दर्ज करें जिन्हे पिछले प्रश्नो में उल्लेखित न किया गया हो । '77' दर्ज करें यदि ज्ञात नहीं है या '0' दर्ज करें यदि उत्तरदाता कोई अन्य धूम्र रहित तम्बाकू उत्पाद का रोजाना सेवन नहीं करता है।
integer	T14ew	(.>=0 and .<=350) or .=777	yes	${T13} = '2' or ${T14e} = '0'					T14ew. On average, how many times a week do you use any other smokeless tobacco product?	Number must be between 0 and 350.	Enter '777' if not known OR enter '0' if respondent does not use other type of tobacco weekly.			औसतन, एक सप्ताह में आप कितनी बार कोई अन्य धूम्र रहित तम्बाकू उत्पाद का सेवन करते हैं?		केवल उन्ही तम्बाकू उत्पादों को दर्ज करें जिन्हे पिछले प्रश्नो में उल्लेखित न किया गया हो । '777' दर्ज करें यदि ज्ञात नहीं है या '0' दर्ज करें यदि उत्तरदाता कोई अन्य धूम्र रहित तम्बाकू उत्पाद का साप्ताहिक सेवन नहीं करता है।
text	T14other			(${T14e} > '0' and ${T14e} <='50' ) or (${T14ew} > '0' and ${T14ew} <='350' )					T14other. Please specify other type of tobacco used					कृपया अन्य प्रकार के धूम्रपान को निर्दिष्ट करें
select_one y_n	T15		yes	${T12} = '2'					T15. In the past, did you ever use smokeless tobacco products such as [snuff, chewing tobacco, or betel]?					क्या आप पहले कभी भी धुम्र रहित तम्बाकू पदार्थों जैसे कि [नास, चबाने वाला तंबाकू, सुपारी, गुटखा या अन्य किसी पदार्थ का सेवन करते थे?
select_one y_n	T16		yes	${T13} = '2' or ${T15} = '1'					T16. In the past, did you ever use smokeless tobacco products such as [snuff, chewing tobacco, or betel] daily?					क्या आप पहले कभी भी धुम्र रहित तम्बाकू पदार्थों जैसे कि [नास, चबाने वाला तंबाकू, सुपारी, गुटखा या अन्य किसी पदार्थ का सेवन रोज़ाना करते थे ?
select_one y_n	T17		yes						T17. During the past 30 days, did someone smoke in your home?					पिछले 30 दिनों में क्या किसी ने भी आपके घर में धूम्रपान किया?
select_one yn_dk	T18		yes						T18. During the past 30 days, did someone smoke in closed areas in your workplace (in the building, in a work area or a specific office)?					क्या पिछले 30 दिनों में आपके कार्य स्थल में (बंद जगह जैसे कि कमरे में ) किसी ने धुम्रपान किया ? (भवन, कार्य क्षेत्र या किसी विशिष्ट कार्यालय में)
end group
begin group	alcohol_consumption								Alcohol Consumption					शराब सेवन
note	note2								The next questions ask about the consumption of alcohol.					अब मैं आपसे शराब के सेवन पर प्रश्न करूंगा/करुँगी
select_one y_n	A1		yes						A1. Have you ever consumed any alcohol such as beer, wine, spirits or [add other local examples]?					क्या आपने कभी भी किसी भी प्रकार की शराब (जैसे कि बीयर, रम, व्हीस्की, ब्रैंडी, देसी, ताड़ी इतियादी) का सेवन किया है ?
select_one y_n	A2		yes	${A1} = '1'					A2. Have you consumed any alcohol within the past 12 months?					क्या आपने पिछले 12 महीनो में शराब का सेवन किया है ?
select_one y_n	A3		yes	${A2} = '2'					A3. Have you stopped drinking due to health reasons, such as a negative impact on your health or on the advice of your doctor or other health worker?					क्या आपने स्वास्थ्य कारणों से जैसे कि आपके स्वास्थ्य पर पड़े बुरे प्रभाव या फिर किसी डॉक्टर या स्वास्थ्य कर्मी की सलाह पर शराब पीना छोड़ दिया है ?
begin group	alcohol_use_standard_drinks			${A2} = '1'		field-list
select_one alc_freq	A4		yes						A4. During the past 12 months, how frequently have you had at least one standard alcoholic drink?					पिछले 12 महीनो में आपने कितनी बार किसी एक स्टैण्डर्ड ड्रिंक का सेवन किया है ?
note	standard_drinks_showcard												standard_drinks_en.JPG					standard_drinks_hi.jpg
end group
select_one y_n	A5		yes	${A2} = '1'					A5. Have you consumed any alcohol within the past 30 days?					पिछले 30 दिनों में क्या आपने किसी भी शराब का सेवन किया ?
integer	A6	(.>=1 and .<=50) or .=77	yes	${A5} = '1'					A6. During the past 30 days, on how many occasions did you have at least one standard alcoholic drink?	Number must be between 1 and 50.	Enter '77' if not known.			पिछले 30 दिनों में कितने अवसरों पर आपने कम से कम एक स्टैण्डर्ड ड्रिंक का सेवन किया ?	नंबर 1 और 50 के बीच होना चाहिए ।	यदि ज्ञात नहीं है तो '77' दर्ज करें ।
integer	A7	(.>=1 and .<=50) or .=77	yes	${A5} = '1'					A7. During the past 30 days, when you drank alcohol, how many standard drinks on average did you have during one drinking occasion?	Number must be between 1 and 50.	Enter '77' if not known.			पिछले 30 दिनों में जब भी आपने शराब का सेवन किया, ऐसे एक अवसर पर आपने औसतन कितने स्टैण्डर्ड ड्रिंक का सेवन किया होगा ?	नंबर 1 और 50 के बीच होना चाहिए ।	यदि ज्ञात नहीं है तो '77' दर्ज करें ।
integer	A8	(.>=1 and .<=50) or .=77	yes	${A5} = '1'					A8. During the past 30 days, what was the largest number of standard drinks you had on a single occasion, counting all types of alcoholic drinks together?	Number must be between 1 and 50.	Enter '77' if not known.			पिछले 30 दिनों में किसी भी एक पीने के अवसर पर आपके द्वारा सर्वाधिक स्टेंडर्ड ड्रिंक की संख्या क्या थी (उस दिन पी गयी सब तरह की शराब को जोड़ कर बताएं)?	नंबर 1 और 50 के बीच होना चाहिए ।	यदि ज्ञात नहीं है तो '77' दर्ज करें ।
integer	A9	(.>=0 and .<=50) or .=77	yes	${A5} = '1'					A9. During the past 30 days, how many times did you have six or more standard drinks in a single drinking occasion?	Number must be between 0 and 50.	Enter '77' if not known.			पिछले 30 दिन में कितनी बार आपने एक दिन में 6 या उस से ज्यादा स्टेंडर्ड ड्रिंक्स का सेवन किया?	नंबर 0 और 50 के बीच होना चाहिए ।	यदि ज्ञात नहीं है तो '77' दर्ज करें ।
begin group	alcweek		yes	${A5} = '1'		field-list			Last week					पिछले सप्ताह
note	note999								A10: During each of the past 7 days, how many standard drinks did you have each day?		Enter '0' if participant did not drink on a specific day. Enter '77' if not known.			बीते 7 दिनों में प्रत्येक दिन आपने किसी भी प्रकार की शराब की कितनी स्टैण्डर्ड ड्रिंक्स का सेवन किया ?		0' दर्ज करें यदि उत्तरदाता किसी विशिष्ट दिन पर नहीं पीता है । यदि ज्ञात नहीं है तो '77' दर्ज करें ।
integer	A10a	(.>=0 and .<=50) or .=77	yes	${A5} = '1'					Monday	Number must be between 0 and 50.		Please enter a response for all days of the week.		सोमवार	नंबर 0 और 50 के बीच होना चाहिए ।		कृपया सप्ताह के सभी दिनों के लिए प्रतिक्रिया दर्ज करें।
integer	A10b	(.>=0 and .<=50) or .=77	yes	${A5} = '1'					Tuesday	Number must be between 0 and 50.		Please enter a response for all days of the week.		मंगलवार	नंबर 0 और 50 के बीच होना चाहिए ।		कृपया सप्ताह के सभी दिनों के लिए प्रतिक्रिया दर्ज करें।
integer	A10c	(.>=0 and .<=50) or .=77	yes	${A5} = '1'					Wednesday	Number must be between 0 and 50.		Please enter a response for all days of the week.		बुधवार	नंबर 0 और 50 के बीच होना चाहिए ।		कृपया सप्ताह के सभी दिनों के लिए प्रतिक्रिया दर्ज करें।
integer	A10d	(.>=0 and .<=50) or .=77	yes	${A5} = '1'					Thursday	Number must be between 0 and 50.		Please enter a response for all days of the week.		गुरुवार	नंबर 0 और 50 के बीच होना चाहिए ।		कृपया सप्ताह के सभी दिनों के लिए प्रतिक्रिया दर्ज करें।
integer	A10e	(.>=0 and .<=50) or .=77	yes	${A5} = '1'					Friday	Number must be between 0 and 50.		Please enter a response for all days of the week.		शुक्रवार	नंबर 0 और 50 के बीच होना चाहिए ।		कृपया सप्ताह के सभी दिनों के लिए प्रतिक्रिया दर्ज करें।
integer	A10f	(.>=0 and .<=50) or .=77	yes	${A5} = '1'					Saturday	Number must be between 0 and 50.		Please enter a response for all days of the week.		शनिवार	नंबर 0 और 50 के बीच होना चाहिए ।		कृपया सप्ताह के सभी दिनों के लिए प्रतिक्रिया दर्ज करें।
integer	A10g	(.>=0 and .<=50) or .=77	yes	${A5} = '1'					Sunday	Number must be between 0 and 50.		Please enter a response for all days of the week.		रविवार	नंबर 0 और 50 के बीच होना चाहिए ।		कृपया सप्ताह के सभी दिनों के लिए प्रतिक्रिया दर्ज करें।
end group												.
note	note3			${A5} = '1'					I have just asked you about your consumption of alcohol during the past 7 days. The questions were about alcohol in general, while the next questions refer to your consumption of homebrewed alcohol, alcohol brought over the border/from another country, any alcohol not intended for drinking or other untaxed alcohol. Please only think about these types of alcohol when answering the next questions.					मैंने अभी आपसे पिछले 7 दिन में शराब के सेवन के बारे में बात की यह शराब के बारे में कुछ सामान्य सवाल थे, अब मै आपसे अधिकृत शराब के स्रोत्रों के आलावा प्राप्त की गयी शराब (जैसे की तस्करी से या कच्ची शराब जो घर पर या भट्टी पर बनी हो )के सेवन से सम्बंधित सवाल पूछूँगा / पूछूँगी इसलिए अगले कुछ प्रश्नों के लिए केवल इस प्रकार की शराब के बारे में सोच कर उत्तर दें ।
select_one y_n	A11		yes	${A5} = '1'					A11. During the past 7 days, did you consume any homebrewed alcohol, any alcohol brought over the border/from another country, any alcohol not intended for drinking or other untaxed alcohol?					पिछले 7 दिनों के दौरान क्या आपने कोई ऐसी शराब जिसे सीमा / किसी दूसरे देश से किसी और कार्य के लिए लाया गया हो (पिने के इरादे से नहीं ) या फिर कोई अन्य बिना टैक्स वाली शराब का सेवन किया है ?
begin group	unrecalc		yes	${A11} = '1'		field-list			Unrecorded alcohol					बिना पंजीकृत शराब
note	note998			${A11} = '1'					A12. On average, how many standard drinks of the following did you consume during the past 7 days?		Enter '0' if the participant did not consume any of this type of alcohol. Enter '77' if not known.			औसतन, पिछले 7 दिनों में आपने निम्न शराबो का कितनी मात्रा(पेग) में सेवन किया है
integer	A12a	(.>=0 and .<=50) or .=77	yes	${A11} = '1'					Homebrewed spirits, e.g. moonshine?	Number must be between 0 and 50.		Please enter a response for each type of alcohol.		घर पर बानी हुई कच्ची शराब ?	नंबर 0 और 50 के बीच होना चाहिए ।		कृपया सभी प्रकार की शराब के लिए प्रतिक्रिया दर्ज करें ।
integer	A12b	(.>=0 and .<=50) or .=77	yes	${A11} = '1'					Homebrewed beer or wine, e.g. beer, palm or fruit wine?	Number must be between 0 and 50.		Please enter a response for each type of alcohol.		घर पर बानी हुई देसी बीयर या वाइन ?	नंबर 0 और 50 के बीच होना चाहिए ।		कृपया सभी प्रकार की शराब के लिए प्रतिक्रिया दर्ज करें ।
integer	A12c	(.>=0 and .<=50) or .=77	yes	${A11} = '1'					Alcohol brought over the border/from another country?	Number must be between 0 and 50.		Please enter a response for each type of alcohol.		सीमा / दूसरे देश से लाइ गई शराब ?	नंबर 0 और 50 के बीच होना चाहिए ।		कृपया सभी प्रकार की शराब के लिए प्रतिक्रिया दर्ज करें ।
integer	A12d	(.>=0 and .<=50) or .=77	yes	${A11} = '1'					Alcohol not intended for drinking, e.g. alcohol-based medicines, perfumes, after shaves?	Number must be between 0 and 50.		Please enter a response for each type of alcohol.		शराब जो किसी और कार्य के लिए बनी हो (पिने के लिए नहीं ) जैसे शराब आधारित दवाएं, इत्र इत्यादि ?	नंबर 0 और 50 के बीच होना चाहिए ।		कृपया सभी प्रकार की शराब के लिए प्रतिक्रिया दर्ज करें ।
integer	A12e	(.>=0 and .<=50) or .=77	yes	${A11} = '1'					Other untaxed alcohol in the country?	Number must be between 0 and 50.		Please enter a response for each type of alcohol.		अन्य बिना टैक्स वाली शराब(तस्करी वाली शराब) ?	नंबर 0 और 50 के बीच होना चाहिए ।		कृपया सभी प्रकार की शराब के लिए प्रतिक्रिया दर्ज करें ।
end group
select_one time3	A13		yes	${A2} = '1'					A13. During the past 12 months, how often have you found that you were not able to stop drinking once you had started?					पिछले 12 महीनो में आपके साथ ऐसा कितनी बार हुआ है कि एक बार आपने जब पीना शुरू किया हो तो और पिने से आप अपने आप को रोक न पाएं हो ?
select_one time3	A14		yes	${A2} = '1'					A14. During the past 12 months, how often have you failed to do what was normally expected from you because of drinking?					पिछले 12 महीनो में आपके साथ ऐसा कितनी बार हुआ है कि पीने के कारण आप वह करने में असक्षम रहें हों जो आपसे अपेक्षित था ?
select_one time3	A15		yes	${A2} = '1'					A15. During the past 12 months, how often have you needed a first drink in the morning to get yourself going after a heavy drinking session?					पिछले 12 महीनो में आपके साथ ऐसा कितनी बार हुआ है कि बीती रात को ज्यादा शराब पीने के बाद सुबह उठते ही आपको शराब पीने की जरुरत पड़ी हो ?
select_one time4	A16		yes						A16. During the past 12 months, have you had family problems or problems with your partner due to someone else’s drinking?					पिछले 12 महीनो में किसी और के शराब पिने के कारण क्या आपके परिवार या आपके साथी को समस्याओं का सामना करना पड़ा है ?
end group
begin group	diet								Diet					आहार
note	note4								The next questions ask about the fruits and vegetables that you usually eat. I have a nutrition card here that shows you some examples of local fruits and vegetables. Each picture represents the size of a serving. As you answer these questions please think of a typical week in the last year.					अब मैं आपसे फलों और सब्जियों के बारे में सवाल पूछूंगा/ पूछूँगी जो आप आमतौर पर खाते हैं । इस कार्ड पर कुछ स्थानीय फल तथा सब्जियों के चित्र हैं, हर एक के आगे एक परोसन की अंदाज़न मात्रा दर्शायी गयी है | पिछले महीने के किसी एक सप्ताह को ध्यान में रखकर कृपया इन सवालों के जवाब दें ।
integer	D1	(.>=0 and .<=7) or .=77	yes						D1. In a typical week, on how many days do you eat fruit?	Days of the week must be between 0 and 7.	Enter '77' if not known.			सामान्य हफ्ते में आप कितने दिन फलों का सेवन करते हो ?	सप्ताह के दिन 0 से 7 के बिच होना चाहिए ।	यदि ज्ञात नहीं है तो '77' दर्ज करें ।
begin group	fruits_serv			${D1} != '0' and ${D1} != '77'		field-list
integer	D2	(.>=1 and .<=20) or .=77	yes						D2. How many servings of fruit do you eat on one of those days?	Number of servings must be between 1 and 20.	Enter '77' if not known.			जिस दिन आप फल खाते हो उस दिन सामान्यतः कितने फलों का सेवन करते हो ?	फलों की संख्या 1 और 20 के बीच होनी चाहिए ।	यदि ज्ञात नहीं है तो '77' दर्ज करें ।
note	fruit_servings								Fuit servings				fruit_servings.jpg	फल				fruit_servings.jpg
end group
integer	D3	(.>=0 and .<=7) or .=77	yes						D3. In a typical week, on how many days do you eat vegetables?	Days of the week must be between 0 and 7.	Enter '77' if not known.			सामान्य हफ्ते में आप कितने दिन सब्जियों का सेवन करते हो ?	सप्ताह के दिन 0 से 7 के बीच होना चाहिए ।	यदि ज्ञात नहीं है तो '77' दर्ज करें ।
begin group	vegetables_serv			${D3} != '0' and ${D3} != '77'		field-list
integer	D4	(.>=1 and .<=20) or .=77	yes						D4. How many servings of vegetables do you eat on one of those days?	Number of servings must be between 1 and 20.	Enter '77' if not known.			जिस दिन आप सब्जियां खाते हो उस दिन कितनी बार सब्जियों का सेवन करते हो ?	सब्जियों की मात्रा 1 से 20 के बीच होनी चाहिए ।	यदि ज्ञात नहीं है तो '77' दर्ज करें ।
note	vegetqables_servings								Vegetable servings				vegetable_servings.jpg	सब्जियां				vegetable_servings.jpg
end group
begin group	dietary_salt								Dietary Salt					आहार में नमक
note	note5								With the next questions, we would like to learn more about salt in your diet. Dietary salt includes ordinary table salt, unrefined salt such as sea salt, iodized salt, salty stock cubes and powders, and salty sauces such as soy sauce or fish sauce (see showcard). The following questions are on adding salt to the food right before you eat it, on how food is prepared in your home, on eating process…				high_salt.jpg	अगले प्रश्नों के साथ, हम अपने आहार में नमक के बारे में अधिक जानने के लिए चाहते हैं। आहार नमक में साधारण टेबल नमक, शुद्ध नमक जैसे समुद्री नमक, आयोडीन नमक, नमकीन स्टॉक क्यूब्स और पाउडर, और नमकीन सॉस जैसे सोया सॉस या मछली सॉस शामिल हैं। अगले कुछ प्रश्न खाने से ठीक पहले खाने में नमक डालने से, घर में खाना बनाने से, ज्यादा नमक वाला खाना खाने से एवं अपने खाने के नमक की मात्रा को नियंत्रित करने से सम्बंध…				high_salt.jpg
select_one likert	D5		yes						D5. How often do you add salt or a salty sauce such as soy sauce to your food right before you eat it or as you are eating it?					आप कितनी बार नमक या नमकीन सॉस को खाने से पहले या खाते वक़्त अलग से भोजन में डालते हैं ?
select_one likert	D6		yes						D6. How often is salt, salty seasoning or a salty sauce added in cooking or preparing foods in your household?					कितनी बार घर में भोजन पकाते समय नमक, नमकीन मसाला या नमकीन सॉस को भोजन में डालते हैं?
select_one likert	D7		yes						D7. How often do you eat processed food high in salt? By processed food high in salt, I mean foods that have been altered from their natural state, such as packaged salty snacks, canned salty food including pickles and preserves, salty food prepared at a fast food restaurant, cheese, bacon and processed meat [add country specific examples].					आप कितनी बार ज्यादा नमक वाला संसाधित भोजन कहते है? संसाधित भोजन से मेरा मतलब है कि वह भोजन जो किसी पदार्थ कि प्राकृतिक अवस्था को बदलकर बनाया गया हो । जैसे कि नमकीन, अचार, पापड़, चिप्स, कुरकुरे, फ़ास्ट फ़ूड, पनीर और संसाधित मॉस से तैयार भोजन ।
select_one likert2	D8		yes						D8. How much salt or salty sauce do you think you consume?					आपको क्या लगता है कि आप कितना नमक या नमकीन सॉस का सेवन करते हैं ?
end group
select_one imp	D9		yes						D9. How important to you is lowering the salt in your diet?					आपके लिए अपने खाने में नमक की मात्रा कम करना कितना महत्त्व रखता है ?
select_one yndk	D10		yes						D10. Do you think that too much salt or salty sauce in your diet could cause a health problem?					क्या आपको लगता है कि आपके खाने में ज्यादा नमक या नमकीन सॉस आपके स्वास्थ्य को हानि पहुंचा सकता है ?
begin group	salt_control					field-list			Salt Control					नमक नियंत्रण
note	control								D11. Do you do any of the following on a regular basis to control your salt intake?					आप खाने में नमक पर नियंत्रण रखने के लिए इनमें से किन उपाय पर नियमित रूप से अमल करते हैं ?
select_one y_n	D11a		yes						Limit consumption of processed foods			Please enter a response for all questions on the screen.		ज्यादा नमक वाली चीज़े जैसे की पापड़, नमकीन, चिप्स के खाने पर नियंत्रण			कृपया स्क्रीन पर दिए सभी प्रश्नों के लिए उत्तर दर्ज करें।
select_one y_n	D11b		yes						Look at the salt or sodium content on food labels			Please enter a response for all questions on the screen.		खाद्य पदार्थों पर लगे लेबल पर नमक की मात्र को जांचना			कृपया स्क्रीन पर दिए सभी प्रश्नों के लिए उत्तर दर्ज करें।
select_one y_n	D11c		yes						Buy low salt/sodium alternatives			Please enter a response for all questions on the screen.		कम नमक/ कम सोडियम वाले विकल्प खरीद कर प्रयोग करना			कृपया स्क्रीन पर दिए सभी प्रश्नों के लिए उत्तर दर्ज करें।
select_one y_n	D11d		yes						Use spices other than salt when cooking			Please enter a response for all questions on the screen.		खाना पकाने के समय नमक के आलावा स्वाद ठीक करने के लिए अन्य मसाले प्रयोग में लाते हैं			कृपया स्क्रीन पर दिए सभी प्रश्नों के लिए उत्तर दर्ज करें।
select_one y_n	D11e		yes						Avoid eating foods prepared outside of a home			Please enter a response for all questions on the screen.		घर में बने खाने के आलावा बाहर का खाना खाने से कतराते हैं			कृपया स्क्रीन पर दिए सभी प्रश्नों के लिए उत्तर दर्ज करें।
select_one y_n	D11f		yes						Do other things specifically to control your salt intake			Please enter a response for all questions on the screen.		नमक का सेवन कम करने के लिए अन्य कुछ करते हैं			कृपया स्क्रीन पर दिए सभी प्रश्नों के लिए उत्तर दर्ज करें।
end group
text	D11other		yes	${D11f} = '1'					D11other. Please specify other things done specifically to control your salt intake:					कृपया नमक की मात्रा को नियंत्रित करने के लिए विशेष रूप से किए गए अन्य चीजों को निर्दिष्ट करें:
note	note6								The next questions ask about the oil or fat that is most often used for meal preparation in your household, and about meals that you eat outside a home.					अगले प्रश्न उन तेलों और वसा के बारे में है जो आपके घर में अक्सर भोजन तैयार करते समय या घर के बाहर खाने वाले भोजन में इस्तेमाल होता है ।
select_one food	D12		yes						D12. What type of oil or fat is most often used for meal preparation in your household?					आपके घर में भोजन तैयार करने के लिए किस प्रकार का तेल या वसा अक्सर इस्तेमाल होता है?
text	D12other		yes	${D12} = '5'					D12other. Please specify other type of oil used.					यदि कोई और तेल का भी सेवन करते हैं तो उसके बारे मैं भी बताएं :
integer	D13	(.>=0 and .<=30) or .=77	yes						D13. On average, how many meals per week do you eat that were not prepared at a home? By meal, I mean breakfast, lunch and dinner.	Number of meals cannot be greater than 30.	Enter '77' if not known.			औसतन, आप प्रति सप्ताह बाहर का भोजन कितनी बार करते हैं ? यहां भोजन से मेरा मतलब है - नाश्ता, दोपहर का भोजन और रात्रि का खाना ।	भोजन की संख्या 30 से अधिक नहीं हो सकती	यदि ज्ञात नहीं है तो '77' दर्ज करें ।
end group
begin group	physical_activity								Physical Activity					शारीरिक गतिविधि
note	note_pa								Next I am going to ask you about the time you spend doing different types of physical activity in a typical week. Please answer these questions even if you do not consider yourself to be a physically active person. Think first about the time you spend doing work. Think of work as the things that you have to do such as paid or unpaid work, study/training, household chores, harvesting food/crops, f…					अब मैं आपसे किसी एक सामान्य सप्ताह मैं आपके द्वारा की जाने वाली विभिन्न शारीरिक गतिविधि के बारे में प्रश्न करूँगा / करुँगी । कृपया इन सवालों का जवाब दें, भले ही आप खुद को एक शारीरिक रूप से सक्रिय व्यक्ति न समझते हों । उस समय के बारे में पहले सोचें जब आप काम कर रहे हैं, जैसे कि - वेतन वाला या बिना वेतन का काम, अध्ययन / प्रशिक्षण, घर का काम, भोजन/फसल तैयार करना, मछली पकड़ना या भोजन के लिए शिकार करना…
begin group	P1grp					field-list
select_one y_n	P1		yes						P1. Does your work involve vigorous-intensity activity that causes large increases in breathing or heart rate like [carrying or lifting heavy loads, digging or construction work] for at least 10 minutes continuously?					क्या आपको अपने रोजमर्रा के काम में भारी मेहनत वाली शारीरिक क्रिया (जिस से श्वास लेने तथा ह्रदय गति काफी बढ़ जाती है) करनी पड़ती है जो कि आप कम से कम 10 मिनट तक लगातार करते हो (जैसे भार उठाना, भारी सामान लेकर जाना, या खुदाई या निर्माण कार्य )
note	pa_vig_work_show_card								PA vigorous work show card				vigorous_work_activities.jpg	भारी मेहनत शारीरिक क्रिया				vigorous_work_activities.jpg
end group
integer	P2	(.>0 and .<=7) or .=77	yes	${P1} = '1'					P2. In a typical week, on how many days do you do vigorous-intensity activities as part of your work?	Number of days must be between 1 and 7.	Enter '77' if not known.			एक सामान्य हफ्ते में आप अपने घर या काम के दौरान कितने दिन भारी मेहनत वाली शारीरिक क्रिया करते हैं ?	दिनों की संख्या 1 और 7 के बीच होनी चाहिए ।	यदि ज्ञात नहीं है तो '77' दर्ज करें ।
begin group	P3grp			${P1} = '1' and ${P2}!='77'		field-list
note	P3note								P3a. How much time do you spend doing vigorous-intensity activities at work on a typical day?		Enter values in both fields. Time must be at least 10 minutes but no more than 16 hours. Enter '77' in both fields if not known.			एक सामान्य दिन जब आप घर या काम के दौरान भारी मेहनत वाली शारीरिक क्रिया करते हैं, तो उस में कितना समय बिताते हैं ?		दोनों जगहों में उत्तर दर्ज करें । समय कम से कम 10 मिनट होना चाहिए, लेकिन 16 घंटे से अधिक नहीं होना चाहिए। यदि ज्ञात नहीं है तो सभी जगह '77' दर्ज करें ।
integer	P3a	(.>=0 and .<=16) or .=77	yes						hours					घंटे
integer	P3b	(.>=10 and .<=59 and ${P3a}>=0 and ${P3a}<16) or (.=77 and ${P3a}=77) or (.>=0 and .<10 and ${P3a}>0 and ${P3a}<16) or (.=0 and ${P3a}=16)	yes						minutes					मिनट
end group
begin group	P4grp					field-list
select_one y_n	P4		yes						P4. Does your work involve moderate-intensity activity, that causes small increases in breathing or heart rate such as brisk walking [or carrying light loads] for at least 10 minutes continuously?					क्या आपको अपने रोजमर्रा के काम में मध्यम मेहनत वाली शारीरिक क्रिया करनी पड़ती है जिस से श्वास लेने तथा ह्रदय गति कुछ बढ़ जाती है जो कि कम से कम 10 मिनट तक लगातार करते हो (जैसे तेज चलना, कुछ सामान उठ कर लाना ले जाना, हाथ से कपडे धोना, घर में झाड़ू या पोछा लगाना, कुँए से पानी निकालना, पीने का पानी स्रोत्र से भर कर लाना, अनाज कूटना, घर में बागवानी करना इत्यादि )
note	pa_mod_work_show_card								PA moderate work show card				moderate_work_activities.jpg	मध्यम मेहनत वाली शारीरिक क्रिया				moderate_work_activities.jpg
end group
integer	P5	(.>0 and .<=7) or .=77	yes	${P4} = '1'					P5. In a typical week, on how many days do you do moderate-intensity activities as part of your work?	Number of days must be between 1 and 7.	Enter '77' if not known.			एक सामान्य हफ्ते में आप अपने काम के दौरान कितने दिन मध्यम मेहनत वाली शारीरिक क्रिया करते हैं ?	दिनों की संख्या 1 और 7 के बीच होनी चाहिए ।	यदि ज्ञात नहीं है तो '77' दर्ज करें ।
begin group	P6grp			${P4} = '1' and ${P5}!='77'		field-list
note	P6note								P6. How much time do you spend doing moderate-intensity activities at work on a typical day?		Enter values in both fields. Time must be at least 10 minutes but no more than 16 hours. Enter '77' in both fields if not known.			एक सामान्यत: दिन जब आप घर या काम के दौरान मध्यम मेहनत वाली शारीरिक क्रिया करते हैं, तो उस में कितना समय बिताते हैं ?		दोनों जगहों में उत्तर दर्ज करें । समय कम से कम 10 मिनट होना चाहिए, लेकिन 16 घंटे से अधिक नहीं होना चाहिए। यदि ज्ञात नहीं है तो सभी जगह '77' दर्ज करें ।
integer	P6a	(.>=0 and .<=16) or .=77	yes						hours					घंटे
integer	P6b	(.>=10 and .<=59 and ${P6a}>=0 and ${P6a}<16) or (.=77 and ${P6a}=77) or (.>=0 and .<10 and ${P6a}>0 and ${P6a}<16) or (.=0 and ${P6a}=16)	yes						minutes					मिनट
end group
note	note7								The next questions exclude the physical activities at work that you have already mentioned. Now I would like to ask you about the usual way you travel to and from places. For example to work, for shopping, to market, to place of worship. [Insert other examples if needed]					अगले प्रश्नों का जवाब देते समय उन सब गतिविधियों को हटा दें जो आप ऊपर पूछे भारी या मध्यम मेहनत वाली गतिविधियों के सवालों के जवाब में बता चुके हैं | अब मै आपसे कहीं भी आने जाने के आपके द्वारा इस्तेमाल किये जाने के सामान्य तरीकों के बारे में पूछूँगा / पूछूँगी । इसमे काम पर जाना, खेतों तक जाना, पूजा के स्थान मंदिर या बाजार जाना इत्यादि शामिल हैं ।
select_one y_n	P7		yes						P7. Do you walk or use a bicycle (pedal cycle) for at least 10 minutes continuously to get to and from places?					क्या आप लगातार कम से कम 10 मिनट तक साइकिल चला कर या पैदल चल कर कहीं आते जाते हैं ?
integer	P8	(.>0 and .<=7) or .=77	yes	${P7} = '1'					P8. In a typical week, on how many days do you walk or bicycle for at least 10 minutes continuously to get to and from places?	Number of days must be between 1 and 7.	Enter '77' if not known.			एक सामान्य हफ्ते में आप कितने दिन लगातार कम से कम 10 मिनट तक साइकिल चला कर या पैदल चल कर कहीं आते जाते हैं ?	दिनों की संख्या 1 और 7 के बीच होनी चाहिए ।	यदि ज्ञात नहीं है तो '77' दर्ज करें ।
begin group	P9grp			${P7} = '1' and ${P8}!='77'		field-list
note	P9note								P9. How much time do you spend walking or bicycling for travel on a typical day?		Enter values in both fields. Time must be at least 10 minutes but no more than 16 hours. Enter '77' in both fields if not known.			एक सामान्य दिन जब आप साइकिल चला कर या पैदल चल कर कहीं आते जाते हैं, तो उस में कितना समय बिताते हैं ?		दोनों जगहों में उत्तर दर्ज करें । समय कम से कम 10 मिनट होना चाहिए, लेकिन 16 घंटे से अधिक नहीं होना चाहिए। यदि ज्ञात नहीं है तो सभी जगह '77' दर्ज करें ।
integer	P9a	(.>=0 and .<=16) or .=77	yes						hours					घंटे
integer	P9b	(.>=10 and .<=59 and ${P9a}>=0 and ${P9a}<16) or (.=77 and ${P9a}=77) or (.>=0 and .<10 and ${P9a}>0 and ${P9a}<16) or (.=0 and ${P9a}=16)	yes						minutes					मिनट
end group
note	note8								The next questions exclude the work and transport activities that you have already mentioned. Now I would like to ask you about sports, fitness and recreational activities (leisure), [Insert relevant terms].					अगले प्रश्नों का जवाब देते समय उन सभी गतिविधियों को हटा दें जो आप ऊपर पूछे भारी या मध्यम मेहनत वाली गतिविधियों या कहीं आने जाने के सवालों के जवाब में बता चुके हैं | अब मै आपसे खेल कूद, अपने को चुस्त दुरुस्त रखने तथा मनोरंजक क्रीडाओं के बारे में प्रश्न पूछूँगा / पूछूँगी ।
begin group	P10grp					field-list
select_one y_n	P10		yes						P10. Do you do any vigorous-intensity sports, fitness or recreational (leisure) activities that cause large increases in breathing or heart rate like [running or football] for at least 10 minutes continuously?					क्या आप किसी भारी मेहनत वाले खेलों या मनोरंजक गतिविधियों में भाग लेते हैं ( जैसे कि भागना, फुटबाल खेलना इत्यादि ) जिस से श्वास लेने तथा ह्रदय गति काफी बढ़ जाती है अथवा जो कम से कम 10 मिनट तक लगातार करते हो ।
note	pa_vig_leis_show_card								PA vigorous leisure show card				vigorous_leisure_activities.jpg	भारी मेहनत वाली गतिविधयां				vigorous_leisure_activities.jpg
end group
integer	P11	(.>0 and .<=7) or .=77	yes	${P10} = '1'					P11. In a typical week, on how many days do you do vigorous-intensity sports, fitness or recreational (leisure) activities?	Number of days must be between 1 and 7.	Enter '77' if not known.			एक सामान्य हफ्ते में आप कितने दिन भारी मेहनत वाले खेलों या मनोरंजक गतिविधियों में भाग लेते हैं?	दिनों की संख्या 1 और 7 के बीच होनी चाहिए ।	यदि ज्ञात नहीं है तो '77' दर्ज करें ।
begin group	P12grp			${P10} = '1' and ${P11}!='77'		field-list
note	P12note								P12. How much time do you spend doing vigorous-intensity sports, fitness or recreational activities on a typical day?		Enter values in both fields. Time must be at least 10 minutes but no more than 16 hours. Enter '77' in both fields if not known.			एक सामान्य दिन जब आप भारी मेहनत वाले खेलों या मनोरंजक गतिविधियों में भाग लेते हैं, तो उस में कितना समय बिताते हैं ?		दोनों जगहों में उत्तर दर्ज करें । समय कम से कम 10 मिनट होना चाहिए, लेकिन 16 घंटे से अधिक नहीं होना चाहिए। यदि ज्ञात नहीं है तो सभी जगह '77' दर्ज करें ।
integer	P12a	(.>=0 and .<=16) or .=77	yes						hours					घंटे
integer	P12b	(.>=10 and .<=59 and ${P12a}>=0 and ${P12a}<16) or (.=77 and ${P12a}=77) or (.>=0 and .<10 and ${P12a}>0 and ${P12a}<16) or (.=0 and ${P12a}=16)	yes						minutes					मिनट
end group
begin group	P13grp					field-list
select_one y_n	P13		yes						P13. Do you do any moderate-intensity sports, fitness or recreational (leisure) activities that cause a small increase in breathing or heart rate such as brisk walking, [cycling, swimming, volleyball] for at least 10 minutes continuously?					क्या आप किसी मध्यम मेहनत वाले खेलों या मनोरंजक गतिविधियों में भाग लेते हैं जिस से श्वास लेने तथा ह्रदय गति कुछ बढ़ जाती है अथवा जो कि कम से कम 10 मिनट तक लगातार करते हो, जैसे कि तेज चलना, साइकिल चलना , तैराकी, वोलीबॉल खेलना ।
note	pa_mod_leis_show_card								PA moderate leisure show card				moderate_leisure_activities.jpg	मध्यम मेहनत वाली गतिविधयां				moderate_leisure_activities.jpg
end group
integer	P14	(.>0 and .<=7) or .=77	yes	${P13} = '1'					P14. In a typical week, on how many days do you do moderate-intensity sports, fitness or recreational (leisure) activities?	Number of days must be between 1 and 7.	Enter '77' if not known.			एक सामान्य हफ्ते में आप कितने दिन मध्यम मेहनत वाले खेलों या मनोरंजक गतिविधियों में भाग लेते हैं?	दिनों की संख्या 1 और 7 के बीच होनी चाहिए ।	यदि ज्ञात नहीं है तो '77' दर्ज करें ।
begin group	P15grp			${P13} = '1' and ${P14}!='77'		field-list
note	P15note								P15. How much time do you spend doing moderate-intensity sports, fitness or recreational (leisure) activities on a typical day?		Enter values in both fields. Time must be at least 10 minutes but no more than 16 hours. Enter '77' in both fields if not known.			एक सामान्य दिन जब आप मध्यम मेहनत वाले खेलों या मनोरंजक गतिविधियों में भाग लेते हैं, तो उस में कितना समय बिताते हैं ?		दोनों जगहों में उत्तर दर्ज करें । समय कम से कम 10 मिनट होना चाहिए, लेकिन 16 घंटे से अधिक नहीं होना चाहिए। यदि ज्ञात नहीं है तो सभी जगह '77' दर्ज करें ।
integer	P15a	(.>=0 and .<=16) or .=77	yes						hours					घंटे
integer	P15b	(.>=10 and .<=59 and ${P15a}>=0 and ${P15a}<16) or (.=77 and ${P15a}=77) or (.>=0 and .<10 and ${P15a}>0 and ${P15a}<16) or (.=0 and ${P15a}=16)	yes						minutes					मिनट
end group
note	note9								The following question is about sitting or reclining at work, at home, getting to and from places, or with friends including time spent sitting at a desk, sitting with friends, traveling in car, bus, train, reading, playing cards or watching television, but do not include time spent sleeping.					अगले प्रश्न घर या काम कि जगह पर बैठने या लेटने, एक जगह से दूसरी जगह जाने, दोस्तों के साथ बिठाये गए समय, कार में यात्रा, बस, ट्रैन यात्रा, पढ़ाई करना, ताश खेलना, टीवी देखना इत्यादि पर आधारित है । (कृपया सोने के समय को सम्मिलित न करें) ।
begin group	P16grp					field-list
note	P16note								P16. How much time do you usually spend sitting or reclining on a typical day?		Enter values in both fields. Time must be no more than 16 hours. Enter '77' in both fields if not known.			आम तौर पर आप सामान्य समय पर बैठकर कितना समय बिताते हैं?		दोनों जगहों में उत्तर दर्ज करें । समय कम से कम 10 मिनट होना चाहिए, लेकिन 16 घंटे से अधिक नहीं होना चाहिए। यदि ज्ञात नहीं है तो सभी जगह '77' दर्ज करें ।
integer	P16a	(.>=0 and .<=16) or .=77	yes						hours					घंटे
integer	P16b	(.>=0 and .<=59 and ${P16a}>=0 and ${P16a}<16) or (.=77 and ${P16a}=77) or (.=0 and ${P16a}=16)	yes						minutes					मिनट
end group
end group
begin group	history_of_raised_bp								History of Raised Blood Pressure					उच्च रक्तचाप का इतिहास
select_one y_n	H1		yes						H1. Have you ever had your blood pressure measured by a doctor or other health worker?					क्या आपने कभी भी किसी डॉक्टर या स्वास्थ्य कर्मी से अपना रक्त चाप चैक करवाया है ?
select_one y_n	H2a		yes	${H1} = '1'					H2a. Have you ever been told by a doctor or other health worker that you have raised blood pressure or hypertension?					क्या आपको कभी भी किसी डॉक्टर या स्वास्थ्यकर्मी ने बताया हैं कि आपका रक्तचाप बढ़ा हुआ है या उच्च रक्तचाप है ?
select_one y_n	H2b		yes	${H2a} = '1'					H2b. Have you been told in the past 12 months?					क्या यह आपको पिछले 12 महीनो में बताया गया है ?
select_one y_n	H3		yes	${H2a} = '1'					H3. In the past two weeks, have you taken any drugs (medication) for raised blood pressure prescribed by a doctor or other health worker?					पिछले 2 हफ्तों में क्या आपने किसी डॉक्टर या स्वस्थ्य कर्मी द्वारा उच्च रक्तचाप के लिए बताई गई कोई भी दवा ली है ?
select_one y_n	H4		yes	${H2a} = '1'					H4. Have you ever seen a traditional healer for raised blood pressure or hypertension?					क्या आपने कभी उच्च रक्तचाप के लिए पारम्परिक पद्धति से उपचार करने वाले (वैद्य) को दिखाया है ?
select_one y_n	H5		yes	${H2a} = '1'					H5. Are you currently taking any herbal or traditional remedy for your raised blood pressure?					वर्तमान में क्या आप उच्च रक्तचाप के लिए कोई हर्बल या पारम्परिक उपचार ले रहे हैं ?
end group
begin group	history_of_diabetes								History of Diabetes					मधुमेह का इतिहास
select_one y_n	H6		yes						H6. Have you ever had your blood sugar measured by a doctor or other health worker?					क्या आपने कभी भी किसी डॉक्टर या स्वास्थ्यकर्मी से अपना ब्लड शुगर चैक करवाया है ?
select_one y_n	H7a		yes	${H6} = '1'					H7a. Have you ever been told by a doctor or other health worker that you have raised blood sugar or diabetes?					क्या आपको कभी भी किसी डॉक्टर या स्वास्थ्यकर्मी ने बताया कि आपको ब्लड शुगर या मधुमेह है ?
select_one y_n	H7b		yes	${H7a} = '1'					H7b. Have you been told in the past 12 months?					क्या यह आपको पिछले 12 महीनो में बताया गया है ?
select_one y_n	H8		yes	${H7a} = '1'					H8. In the past two weeks, have you taken any drugs (medication) for diabetes prescribed by a doctor or other health worker?					पिछले 2 हफ्तों में क्या आपने मधुमेह या बढे हुए ब्लड शुगर के लिए कोई ऐसी दवाई (मुह से खाने वाली) ली है जो की किसी डॉक्टर या स्वास्थ्य कर्मी ने लिखी हो ।
select_one y_n	H9		yes	${H7a} = '1'					H9. Are you currently taking insulin for diabetes prescribed by a doctor or other health worker?					क्या आप वर्तमान में किसी डॉक्टर या अन्य स्वास्थ्य कर्मचारी द्वारा मधुमेह के लिए बताई गई इंसुलिन ले रहे हैं?
select_one y_n	H10		yes	${H7a} = '1'					H10. Have you ever seen a traditional healer for diabetes or raised blood sugar?					क्या आपने कभी मधुमेह या बढ़े हुए ब्लड शुगर के लिए पारम्परिक पद्धति से उपचार करने वाले (वैद्य) को दिखाया है ?
select_one y_n	H11		yes	${H7a} = '1'					H11. Are you currently taking any herbal or traditional remedy for your diabetes?					वर्तमान में क्या आप मधुमेह के लिए कोई हर्बल या पारम्परिक उपचार ले रहे हैं ?
end group
begin group	history_of_raised_total_cholesterol								History of Raised Total Cholesterol					कॉलेस्ट्रोल (खून में वसा की मात्रा) का इतिहास
select_one y_n	H12		yes						H12. Have you ever had your cholesterol (fat levels in your blood) measured by a doctor or other health worker?					क्या आपने कभी भी किसी डॉक्टर या स्वास्थ्यकर्मी से अपना कॉलेस्ट्रोल (खून में वसा की मात्रा )चैक करवाया है ?
select_one y_n	H13a		yes	${H12} = '1'					H13a. Have you ever been told by a doctor or other health worker that you have raised cholesterol?					क्या आपको कभी भी किसी डॉक्टर या स्वास्थ्यकर्मी ने आपको बताया कि आपका कॉलेस्ट्रोल बढ़ा हुआ है ?
select_one y_n	H13b		yes	${H13a} = '1'					H13b. Have you been told in the past 12 months?					क्या यह आपको पिछले 12 महीनो में बताया गया है ?
select_one y_n	H14		yes	${H13a} = '1'					H14. In the past two weeks, have you taken any oral treatment (medication) for raised total cholesterol prescribed by a doctor or other health worker?					पिछले 2 हफ्तों में क्या कभी आपने बढ़े हुए कॉलेस्ट्रोल के लिए कोई ऐसी दवाई (मुह से खाने वाली) ली जो की किसी डॉक्टर या स्वास्थ्य कर्मी ने लिखी हो ?
select_one y_n	H15		yes	${H13a} = '1'					H15. Have you ever seen a traditional healer for raised cholesterol?					क्या आपने कभी बढ़े हुए कॉलेस्ट्रोल के लिए पारम्परिक पद्धति से उपचार करने वाले (वैद्य) को दिखाया है ?
select_one y_n	H16		yes	${H13a} = '1'					H16. Are you currently taking any herbal or traditional remedy for your raised cholesterol?					वर्तमान में क्या आप बढ़े हुए कॉलेस्ट्रोल के लिए कोई हर्बल या पारम्परिक उपचार ले रहे हैं ?
end group
begin group	history_of_cardiovascular_disease								History of Cardiovascular Diseases					हृदय रोग का इतिहास
select_one y_n	H17		yes						H17. Have you ever had a heart attack or chest pain from heart disease (angina) or a stroke (cerebrovascular accident or incident)?					क्या आपको कभी दिल का दौरा या हृदय रोग (एनजाइना) की वजह से सीने में दर्द या फिर हृदयाघात (स्ट्रोक, सेरेब्रोवास्कुलर दुर्घटना के कारण) हुआ है ?
select_one y_n	H18		yes						H18. Are you currently taking aspirin regularly to prevent or treat heart disease?					क्या आप वर्तमान में हृदय रोग को रोकने या इलाज करने के लिए नियमित रूप से एस्प्रिन ले रहे हैं?
select_one y_n	H19		yes						H19. Are you currently taking statins (Lovastatin/Simvastatin/Atorvastatin or any other statin) regularly to prevent or treat heart disease?					क्या आप आजकल ह्रदय रोग रोकने के लिए स्टेटिंस नामक दवाई समूह में से कोई दवाई (लोवास्टैटिन / सिंवास्टैटिन / अटोरवास्टैटिन इत्यादि या अन्य कोई दवाई) ले रहे हैं ?
end group
begin group	lifestyle_advice					field-list			Lifestyle Advice					जीवनशैली सलाह
note	lifenote								H20. During the past three years, has a doctor or other health worker advised you to do any of the following?					पिछले तीन वर्षों के दौरान, क्या डॉक्टर या अन्य स्वास्थ्य कर्मचारी ने आपको इनमे से कोई भी सलाह दी है?
select_one y_n	H20a		yes						Quit using tobacco or don’t start			Please enter a response for all questions on the screen.		धुम्रपान न करने या धुम्रपान बंद करने की सलाह			कृपया स्क्रीन पर दिए सभी प्रश्नों के लिए उत्तर दर्ज करें।
select_one y_n	H20b		yes						Reduce salt in your diet			Please enter a response for all questions on the screen.		अपने खाने में नमक की मात्रा कम करने की सलाह			कृपया स्क्रीन पर दिए सभी प्रश्नों के लिए उत्तर दर्ज करें।
select_one y_n	H20c		yes						Eat at least five servings of fruit and/or vegetables each day			Please enter a response for all questions on the screen.		प्रत्येक दिन फल और / या सब्जियों के कम से कम पांच सर्विंग्स खाएं			कृपया स्क्रीन पर दिए सभी प्रश्नों के लिए उत्तर दर्ज करें।
select_one y_n	H20d		yes						Reduce fat in your diet			Please enter a response for all questions on the screen.		अपने खाने में वसा की मात्र कम करने की सलाह			कृपया स्क्रीन पर दिए सभी प्रश्नों के लिए उत्तर दर्ज करें।
select_one y_n	H20e		yes						Start or do more physical activity			Please enter a response for all questions on the screen.		अपनी शारीरिक क्रियाशीलता बढ़ाने की सलाह			कृपया स्क्रीन पर दिए सभी प्रश्नों के लिए उत्तर दर्ज करें।
select_one y_n	H20f		yes						Maintain a healthy body weight or lose weight			Please enter a response for all questions on the screen.		अपना वजन स्थायी रखने या कम करने की सलाह			कृपया स्क्रीन पर दिए सभी प्रश्नों के लिए उत्तर दर्ज करें।
end group
begin group	cervical_cancer_screening			${C1} = '2'					Cervical Cancer Screening (for women only)					गर्भाशय ग्रीवा के कैंसर की स्क्रीनिंग (केवल महिलाओं के लिए)
note	note10								The next question asks about cervical cancer prevention. Screening tests for cervical cancer prevention can be done in different ways, including Visual Inspection with Acetic Acid/vinegar (VIA), pap smear and Human Papillomavirus (HPV) test. VIA is an inspection of the surface of the uterine cervix after acetic acid (or vinegar) has been applied to it. For both pap smear and HPV test, a doctor or…					अगला सवाल बच्चेदानी के मुँह में कैंसर से रोकथाम के बारे में है । इस कैंसर से बचने के लिए स्क्रीनिंग टेस्ट के अलग- अलग तरीके अपनाये जाते है जिनमे एसिटिक एसिड / सिरका (VIA), पैप स्मीयर और ह्यूमन पापीलोमावायरस (एचपीवी) टेस्ट के साथ दृश्य निरीक्षण शामिल है । एसिटिक एसिड (या सिरका) को लागू करने के बाद गर्भाशय ग्रीवा की सतह का निरीक्षण करना VIA कहलाता है । पैप स्मीयर और एचपीवी टेस्ट दोनों के लिए एक डॉक…
select_one yndk	CX1		yes						CX1. Have you ever had a screening test for cervical cancer, using any of these methods described above?					क्या जो तरीके बताये गए उन में से किसी से भी आपके बच्चेदानी के मुंह के कैंसर के लिए जांच हुई है ?
end group
end group
begin group	gps_coordinates					field-list			Location					स्थान
geopoint	geopoint								Record GPS coordinates		GPS coordinates are easier to get when outside.			जीपीएस कोऑर्डिनेट्स दर्ज करें ।		बाहर खुले स्थान पर जीपीएस कोऑर्डिनेट्स लेना आसान होता है ।
end group
begin group	note_geopoint
note				${geopoint}=''					No GPS coordinates entered. Please try again.					कोई जीपीएस कोऑर्डिनेट्स दर्ज नहीं किया गया कृपया पुन: प्रयास करें।
end group

## Sheet: choices
list name	name	label::English	label::Hindi	distt
y_n	1	Yes	हाँ
y_n	2	No	नहीं
lang	1	English	अंग्रेजी
lang	2	Hindi	हिंदी
m_f	1	Male	पुरुष
m_f	2	Female	स्त्री
m_f	3	Other	अन्य
edu	1	No formal schooling	कोई औपचारिक स्कूली शिक्षा नहीं है
edu	2	primary school (5th )	प्राथमिक विद्यालय (5 वीं)
edu	3	Secondary school (8th )	माध्यमिक विद्यालय (8 वीं)
edu	4	High School (10th )	हाई स्कूल (10 वीं)
edu	5	Higher Secondary school (12th)	हायर सेकेंडरी स्कूल (12 वीं)
edu	6	Graduated	स्नातक
edu	7	Post graduated	स्नातकोत्तर
edu	88	Refused	मना कर दिया
ethnic	1	General (GN)	सामान्य
ethnic	2	Other Backward Class (OBC)	अन्य पिछड़ा वर्ग (ओबीसी)
ethnic	3	Schedule Caste (SC)	अनुसूचित जाति (एससी)
ethnic	4	Scheduled Tribe (ST)	अनुसूचित जनजाति (एसटी)
ethnic	88	Refused	मना कर दिया
marital	1	Never married	अविवाहित
marital	2	Currently married	विवाहित
marital	3	Separated	अलग हो गए
marital	4	Divorced	तलाकशुदा
marital	5	Widowed	विधवा / विधुर
marital	6	Cohabitating	सहवास
marital	88	Refused	मना कर दिया
work	1	Government employee	शासकीय कर्मचारी
work	2	Non-government employee	गैर सरकारी कर्मचारी
work	3	Self-employed	स्व नियोजित
work	4	Non-paid	बिना वेतन वाली नौकरी
work	5	Student	विद्यार्थी
work	6	Homemaker	ग्रहणी
work	7	Retired	सेवामुक्त
work	8	Unemployed (able to work)	बेरोजगार (काम करने में सक्षम)
work	9	Unemployed (unable to work)	बेरोजगार (काम करने में असमर्थ)
work	10	Farmar	कृषक
work	11	Labour	मजदूर
work	88	Refused	मना कर दिया
time	week	Week	सप्ताह
time	month	Month	महीना
time	year	Year	साल
time	77	Don't know	पता नहीं।
time	88	Refused	मना कर दिया
quin	1	≤ 10000	10,000 से कम
quin	2	between 10,001 to 25,000	10,001 से 25,000 के मध्य
quin	3	Between 25,001 to 50,000	25,001 से 50,000 के मध्य
quin	4	Between 50,001 to 2,00,000	50,001 से 2,00,000 के मध्य
quin	5	More than 2,00,000	2,00,000 से ज्यादा
quin	77	Don't Know	पता नहीं।
quin	88	Refused	मना कर दिया
time2	years	Years	साल
time2	months	Months	महीना
time2	weeks	Weeks	सप्ताह
time2	77	Don't know	मना कर दिया
dk	77	Don't know	पता नहीं।
quit	1	Yes	हाँ
quit	2	No	नहीं
quit	3	No visit during the past 12 months	पिछले 12 महीनों में कोई नहीं आया ।
yn_dk	1	Yes	हाँ
yn_dk	2	No	नहीं
yn_dk	3	Don't work in a closed area	बंद जगह पर काम नहीं करते
y_n_dk	1	Yes	हाँ
y_n_dk	2	No	नहीं
y_n_dk	77	Don't know	पता नहीं।
warn	1	Yes	हाँ
warn	2	No	नहीं
warn	3	Did not see any cigarette packages	कोई सिगरेट पैकेज नहीं देखा
warn	77	Don't know	पता नहीं।
alc_freq	1	Daily	प्रतिदिन
alc_freq	2	5-6 days per week	5-6 दिन (प्रति सप्ताह)
alc_freq	3	3-4 days per week	3-4 दिन (प्रति सप्ताह)
alc_freq	4	1-2 days per week	1-2 दिन (प्रति सप्ताह)
alc_freq	5	1-3 days per month	1-3 दिन (प्रति माह)
alc_freq	6	Less than once a month	महीने में एक बार से कम
time3	1	Daily or almost daily	दैनिक या लगभग दैनिक
time3	2	Weekly	साप्ताहिक
time3	3	Monthly	मासिक
time3	4	Less than monthly	मासिक से कम
time3	5	Never	कभी नहीं!
time4	1	Yes, more than monthly	हां, मासिक से अधिक
time4	2	Yes, monthly	हां, मासिक
time4	3	Yes, several times but less than monthly	हां, कई बार लेकिन मासिक से कम
time4	4	Yes, once or twice	हां, एक या दो बार
time4	5	No	नहीं
likert	1	Always	हमेशा
likert	2	Often	अक्सर
likert	3	Sometimes	कभी कभी
likert	4	Rarely	शायद ही कभी
likert	5	Never	कभी नहीं!
likert	77	Don't know	पता नहीं।
likert2	1	Far too much	अभी तक सबसे ज्यादा
likert2	2	Too much	बहुत ज्यादा
likert2	3	Just the right amount	सिर्फ सही मात्रा में
likert2	4	Too little	बहुत कम
likert2	5	Far too little	बहुत ही ज्यादा कम
likert2	77	Don't know	पता नहीं।
imp	1	Very important	बहुत महत्वपूर्ण
imp	2	Somewhat important	कुछ हद तक महत्वपूर्ण
imp	3	Not at all important	कतई महत्वपूर्ण नहीं
imp	77	Don't know	पता नहीं।
yndk	1	Yes	हाँ
yndk	2	No	नहीं
yndk	77	Don't know	पता नहीं।
food	1	Vegetable oil	वनस्पति तेल
food	2	Lard or suet	वसा या पशु की ठोस चर्बी
food	3	Butter or ghee	मक्खन या घी
food	4	Margarine	कृत्रिम मक्खन
food	5	Other	अन्य
food	6	None in particular	विशेष रूप से कोई नहीं
food	7	None used	कोई भी प्रयोग नहीं किया
food	77	Don't know	पता नहीं।
time_dd	01	01	01
time_dd	02	02	02
time_dd	03	03	03
time_dd	04	04	04
time_dd	05	05	05
time_dd	06	06	06
time_dd	07	07	07
time_dd	08	08	08
time_dd	09	09	09
time_dd	10	10	10
time_dd	11	11	11
time_dd	12	12	12
time_dd	13	13	13
time_dd	14	14	14
time_dd	15	15	15
time_dd	16	16	16
time_dd	17	17	17
time_dd	18	18	18
time_dd	19	19	19
time_dd	20	20	20
time_dd	21	21	21
time_dd	22	22	22
time_dd	23	23	23
time_dd	24	24	24
time_dd	25	25	25
time_dd	26	26	26
time_dd	27	27	27
time_dd	28	28	28
time_dd	29	29	29
time_dd	30	30	30
time_dd	31	31	31
time_dd	77	Don't know	पता नहीं।
time_mm	01	January	जनवरी
time_mm	02	February	फ़रवरी
time_mm	03	March	मार्च
time_mm	04	April	अप्रैल
time_mm	05	May	मई
time_mm	06	June	जून
time_mm	07	July	जुलाई
time_mm	08	August	अगस्त
time_mm	09	September	सितम्बर
time_mm	10	October	अक्टूबर
time_mm	11	November	नवंबर
time_mm	12	December	दिसंबर
time_mm	77	Don't know	पता नहीं।
time_yyyy	1950	1950	1950
time_yyyy	1951	1951	1951
time_yyyy	1952	1952	1952
time_yyyy	1953	1953	1953
time_yyyy	1954	1954	1954
time_yyyy	1955	1955	1955
time_yyyy	1956	1956	1956
time_yyyy	1957	1957	1957
time_yyyy	1958	1958	1958
time_yyyy	1959	1959	1959
time_yyyy	1960	1960	1960
time_yyyy	1961	1961	1961
time_yyyy	1962	1962	1962
time_yyyy	1963	1963	1963
time_yyyy	1964	1964	1964
time_yyyy	1965	1965	1965
time_yyyy	1966	1966	1966
time_yyyy	1967	1967	1967
time_yyyy	1968	1968	1968
time_yyyy	1969	1969	1969
time_yyyy	1970	1970	1970
time_yyyy	1971	1971	1971
time_yyyy	1972	1972	1972
time_yyyy	1973	1973	1973
time_yyyy	1974	1974	1974
time_yyyy	1975	1975	1975
time_yyyy	1976	1976	1976
time_yyyy	1977	1977	1977
time_yyyy	1978	1978	1978
time_yyyy	1979	1979	1979
time_yyyy	1980	1980	1980
time_yyyy	1981	1981	1981
time_yyyy	1982	1982	1982
time_yyyy	1983	1983	1983
time_yyyy	1984	1984	1984
time_yyyy	1985	1985	1985
time_yyyy	1986	1986	1986
time_yyyy	1987	1987	1987
time_yyyy	1988	1988	1988
time_yyyy	1989	1989	1989
time_yyyy	1990	1990	1990
time_yyyy	1991	1991	1991
time_yyyy	1992	1992	1992
time_yyyy	1993	1993	1993
time_yyyy	1994	1994	1994
time_yyyy	1995	1995	1995
time_yyyy	1996	1996	1996
time_yyyy	1997	1997	1997
time_yyyy	1998	1998	1998
time_yyyy	1999	1999	1999
time_yyyy	2000	2000	2000
time_yyyy	2001	2001	2001
time_yyyy	2002	2002	2002
time_yyyy	2003	2003	2003
time_yyyy	7777	Don't know	पता नहीं।
	Formula	Formula	Formula
	Formula	Formula	Formula
	Formula	Formula	Formula
	Formula	Formula	Formula
	Formula	Formula	Formula
	Formula	Formula	Formula
	Formula	Formula	Formula
	Formula	Formula	Formula
	Formula	Formula	Formula
	Formula	Formula	Formula
	Formula	Formula	Formula
	Formula	Formula	Formula
	Formula	Formula	Formula
	Formula	Formula	Formula
	Formula	Formula	Formula
	Formula	Formula	Formula
	Formula	Formula	Formula
	Formula	Formula	Formula
	Formula	Formula	Formula
	Formula	Formula	Formula
	Formula	Formula	Formula
	Formula	Formula	Formula
cluster	101	Dhar	धार	Dhar
cluster	102	Manawar	मनावर	Dhar
cluster	103	Dahi	डही	Dhar
cluster	104	Jabada	जबडा	Dhar
cluster	105	Bhimpura	भीमपुरा	Dhar
cluster	106	Dotrya	दोत्र्य	Dhar
cluster	107	Mungela	मुंगेला	Dhar
cluster	108	Sangmi	संगमि	Dhar
cluster	109	Sanoli	सनोली	Dhar
cluster	110	Runi	रुनी	Dhar
cluster	111	Keriya	केरिया	Dhar
cluster	112	Utawa	उतावा	Dhar
cluster	113	Dedla	देदला	Dhar
cluster	114	Sitapat	सीतापट	Dhar
cluster	115	Piploda	पिपलोदा	Ratlam
cluster	116	Alot	अलोट	Ratlam
cluster	117	Ratlam	रतलाम	Ratlam
cluster	118	Pingrala	पिंग्राला	Ratlam
cluster	119	Chouki	चौकी	Ratlam
cluster	120	Dhani	धनि	Ratlam
cluster	121	Bhat khedi	भट खेड़ी	Ratlam
cluster	122	Thikriya	ठिकरिया	Ratlam
cluster	123	Talidana	तलीदाना	Ratlam
cluster	124	Shivpuri	शिवपुरी	Hoshangabaad
cluster	125	Aaypa	आयपा	Hoshangabaad
cluster	126	Chatur	चातुर	Hoshangabaad
cluster	127	Jirran	जिर्रन	Hoshangabaad
cluster	128	Theni	थेनी	Hoshangabaad
cluster	129	Seoni-Malwa	सिवनी-मालवा	Hoshangabaad
cluster	130	Pipariya	पिपरिया	Hoshangabaad
cluster	131	Babai	बाबई	Hoshangabaad
cluster	132	Katangi	कटंगी	Balaghat
cluster	133	Balaghat	बालाघाट	Balaghat
cluster	134	Basi	बसी	Balaghat
cluster	135	Kodmi	कोद्मी	Balaghat
cluster	136	Dorli	दोरली	Balaghat
cluster	137	Kater	कटेर	Balaghat
cluster	138	Bori	बोरी	Balaghat
cluster	139	Katimati	कालीमाटी	Balaghat
cluster	140	Mataghat	माताघाट	Balaghat
cluster	141	Dhiri	धीरी	Balaghat
cluster	142	Janwahi	जनवाही	Balaghat
cluster	143	Ghusiya	घुसिया	Dindori
cluster	144	Sarangpur	सारंगपुर	Dindori
cluster	145	Beeja	बीजा	Dindori
cluster	146	Khisori	खिसोरि	Dindori
cluster	147	Lalpur	लालपुर	Dindori
cluster	148	Amarpatan	अमरपाटन	Satna
cluster	149	Ramnagar	रामनगर	Satna
cluster	150	Unchehara	उंचेहरा	Satna
cluster	151	Turri	तुर्री	Satna
cluster	152	Badera	बडेरा	Satna
cluster	153	Mara	मारा	Satna
cluster	154	Sejwar	सेजवार	Satna
cluster	155	Barha	बरहा	Satna
cluster	156	Jiganhat	जिगनहत	Satna
cluster	157	Amkui	अमकुई	Satna
cluster	158	Kota	कोटा	Satna
cluster	159	Chulhi	चुल्ही	Satna
cluster	160	Chhain	छैन	Satna
cluster	161	Ajmain	अजमाईन	Satna
cluster	162	Tendu Kheda	तेन्दु खेड़ा	Damoh
cluster	163	Jabera	जबेरा	Damoh
cluster	164	Naipar	नैपर	Damoh
cluster	165	Bamhori	बम्होरी	Damoh
cluster	166	Amajhir	अमाझिर	Damoh
cluster	167	Murachh	मुराछ	Damoh
cluster	168	Patera	पटेरा	Damoh
cluster	169	Bhatera	भतेरा	Damoh
cluster	170	Pohri	पोहरी	Shivpuri
cluster	171	Picchore	पिछोर	Shivpuri
cluster	172	Rajgarh	राजगढ़	Shivpuri
cluster	173	Rampura	रामपुरा	Shivpuri
cluster	174	Balapur	बालापुर	Shivpuri
cluster	175	Khoda	खोदा	Shivpuri
cluster	176	Dehade	देहादे	Shivpuri
cluster	177	Bamra	बामर	Shivpuri
cluster	178	Sikrawadi	सिकरवादी	Shivpuri
cluster	179	Gadola	गादोला	Shivpuri
cluster	180	Saboli	सबोली	Shivpuri
cluster	181	Bardula	बर्दुला	Sheopur
cluster	182	Khadera	खादेला	Sheopur
cluster	183	Dhangda	धांगड़ा	Sheopur
cluster	184	Vijaynagar	विजयनगर	Sheopur
cluster	185	Amalya	आमल्या	Bhopal
cluster	186	Majidgarh	मजीदगढ़	Bhopal
cluster	187	Surana	सुराना	Bhopal
cluster	188	Arera Colony	अरेरा कॉलोनी	Bhopal
cluster	189	Moti Masjid	मोती मस्ज़िद	Bhopal
cluster	190	Islampur	इस्लामपुर	Bhopal
cluster	191	Airport	एयरपोर्ट	Bhopal
cluster	192	Geetanjali	गीतांजलि	Bhopal
cluster	193	Kapdamil	कपड़ा मिल	Bhopal
cluster	194	Baghsevaniya	बागसेवनिया	Bhopal
cluster	195	Guatambudh	गौतमबुद्ध	Bhopal
cluster	196	Bhanpur	भानपुर	Bhopal
cluster	197	Karond	करोंद	Bhopal
cluster	198	Kolar	कोलार	Bhopal
cluster	199	Indrpuri	इंद्रपुरी	Bhopal
cluster	200	Saket Nagar	साकेत नगर	Bhopal
distt	Dhar	Dhar	धार
distt	Ratlam	Ratlam	रतलाम
distt	Hoshangabaad	Hoshangabaad	होशंगाबाद
distt	Balaghat	Balaghat	बालाघाट
distt	Dindori	Dindori	डिंडोरी
distt	Satna	Satna	सतना
distt	Damoh	Damoh	दमोह
distt	Shivpuri	Shivpuri	शिवपुरी
distt	Sheopur	Sheopur	श्योपुर
distt	Bhopal	Bhopal	भोपाल

## Sheet: settings
title	form_id	instance_name
Behavioural Measurement	STEPS_Instrument_1	concat('behavioural-',${pid})
