# Supplementary material for: Descriptive profile of risk factors for cardiovascular diseases using WHO STEP wise approach in Madhya Pradesh
Source: PeerJ. 2020 Aug 6;8:e9568. doi: 10.7717/peerj.9568 (PMC7415222; doi:10.7717/peerj.9568)
Supplement: Supplemental Information 4 [file peerj-08-9568-s004.zip › STEPS_Instrument_2.xls]

## Sheet: survey
type	name	constraint	required	relevant	calculation	appearance	read_only	choice_filter	label::English	constraint_message::English	hint::English	required_message::English	media::image::English	label::Hindi	constraint_message::Hindi	hint::Hindi	required_message::Hindi	media::image::Hindi
today	I4
start	I7
end	end
deviceid	deviceid
subscriberid	subscriberid
username	username
calculate	minage				18
calculate	maxage				69
begin group	location_date
select_one distt	distt		yes			minimal			District :					जिला :
select_one cluster	I1		yes			minimal		distt=${distt}	Cluster :					क्लस्टर :
integer	hhid	.>0 and .<61	yes						Househole ID :	ID must be between 1 to 60(both are inclusive)				परिवार आईडी :	आईडी 1 से 60 के बीच होना चाहिए
integer	p_select	.>0 and .<16	yes						Selected Person Number :	Must be less than 16				चयनित व्यक्ति संख्या:	16 से कम होना चाहिए
calculate	pid				concat(${I1},'-',${hhid},'-',${p_select})
calculate	I3				if(${username}='shivnathparmar','TO1',if(${username}='juhiverma','FW1',if(${username}='pratikchoudhary','FW2',if(${username}='preetimalviya','LT1',if(${username}='deepikalonkar','FW3',if(${username}='shivam','FW4','Unspecified'))))))
note	label1								Participant Id : ${pid} Interviewer Id : ${I3}					प्रतिभागी आईडी: ${pid} साक्षात्कारकर्ता आईडी: ${I3}
end group
select_one y_n	Step2Chk		yes						Has participant agreed to participate in Step 2 (physical measures)?					क्या उत्तरदाता अगले भाग (शारीरिक माप) के सवालों के जवाब देने के लिए तैयार हो गया है ?
begin group	step2_physical_measurements			${Step2Chk}='1'					Step 2: Physical Measurements					चरण २ - शारीरिक मापन
begin group	blood_pressure								Blood Pressure					रक्तचाप
text	M1		yes		${I3}		yes		M1. Interviewer ID					साक्षात्कारकर्ता आईडी
text	M2		yes		${I3}		yes		M2. Device ID for blood pressure					रक्तचाप मापन के लिए उपकरण आईडी
select_one cuff	M3		yes						M3. Cuff size used					कलाई बंध (कफ़) का आकार
begin group	M4grp					field-list			Blood Pressure and Heart Rate 1					रक्तचाप और हृदय स्पंदन की दर 1
note	reading1								Reading 1		Enter '888' in all fields if participant has refused.			रीडिंग 1
integer	M4a	(.>=40 and .<=300) or .=888	yes						M4a. Systolic blood pressure (mmHg)	Systolic blood pressure must be between 40 and 300mmHg.				सिस्टोलिक रक्तचाप (मिमी एचजी)	सिस्टोलिक रक्तचाप 40 से 300 मिमी एचजी के बीच होना चाहिए।
integer	M4b	(.>=30 and .<=200 and .<${M4a}) or .=888	yes						M4b. Diastolic blood pressure (mmHg)	Diastolic blood pressure must be between 30 and 200mmHg. Diastolic blood pressure cannot be greater than systolic blood pressure.				डायास्टोलिक रक्तचाप (मिमी एचजी)	डायस्टोलिक रक्तचाप 30 से 200 मिमी एचजी के बीच होना चाहिए। डायस्टोलिक रक्तचाप सिस्टोलिक रक्तचाप से अधिक नहीं हो सकता।
integer	M16a	(.>=30 and .<=200 and ${M4a}>=40 and ${M4a}<=300 and ${M4b}>=30 and ${M4b}<=200) or (.=888 and ${M4a}=888 and ${M4b}=888)	yes						M16a. Heart rate (beats per minute)	Heart rate cannot be less than 30bpm or more than 200bpm. Enter '888' in all 3 fields if refused.				हृदय स्पंदन दर (स्पंदन प्रति मिनट)	हृदय स्पंदन की दर 30 बीपीएम से कम या 200 बीपीएम से अधिक नहीं हो सकती	यदि इंकार कर दिया गया तो सभी जगह '888' दर्ज करें ।
end group
begin group	M5grp			${M4a} != '888'		field-list			Blood Pressure and Heart Rate 2					रक्तचाप और हृदय स्पंदन की दर 2
note	reading2								Reading 2		Enter '888' in all fields if participant has refused.			रीडिंग 2
integer	M5a	(.>=40 and .<=300) or .=888	yes						M5a. Systolic blood pressure (mmHg)	Systolic blood pressure must be between 40 and 300mmHg.				सिस्टोलिक रक्तचाप (मिमी एचजी)	सिस्टोलिक रक्तचाप 40 से 300 मिमी एचजी के बीच होना चाहिए।
integer	M5b	(.>=30 and .<=200 and .<${M5a}) or .=888	yes						M5b. Diastolic blood pressure (mmHg)	Diastolic blood pressure must be between 30 and 200mmHg. Diastolic blood pressure cannot be greater than systolic blood pressure.				डायास्टोलिक रक्तचाप (मिमी एचजी)	डायस्टोलिक रक्तचाप 30 से 200 मिमी एचजी के बीच होना चाहिए। डायस्टोलिक रक्तचाप सिस्टोलिक रक्तचाप से अधिक नहीं हो सकता।
integer	M16b	(.>=30 and .<=200 and ${M5a}>=40 and ${M5a}<=300 and ${M5b}>=30 and ${M5b}<=200) or (.=888 and ${M5a}=888 and ${M5b}=888)	yes						M16b. Heart rate (beats per minute)	Heart rate cannot be less than 30bpm or more than 200bpm. Enter '888' in all 3 fields if refused.				हृदय स्पंदन दर (स्पंदन प्रति मिनट)	हृदय स्पंदन की दर 30 बीपीएम से कम या 200 बीपीएम से अधिक नहीं हो सकती	यदि इंकार कर दिया गया तो सभी जगह '888' दर्ज करें ।
end group
begin group	M6grp			${M4a} != '888' and ${M5a}!='888'		field-list			Blood Pressure and Heart Rate 3					रक्तचाप और हृदय स्पंदन की दर 3
note	reading3								Reading 3		Enter '888' in all fields if participant has refused.			रीडिंग 3
integer	M6a	(.>=40 and .<=300) or .=888							M6a. Systolic blood pressure (mmHg)	Systolic blood pressure must be between 40 and 300mmHg.				सिस्टोलिक रक्तचाप (मिमी एचजी)	सिस्टोलिक रक्तचाप 40 से 300 मिमी एचजी के बीच होना चाहिए।
integer	M6b	(.>=30 and .<=200 and .<${M6a}) or .=888							M6b. Diastolic blood pressure (mmHg)	Diastolic blood pressure must be between 30 and 200mmHg. Diastolic blood pressure cannot be greater than systolic blood pressure.				डायास्टोलिक रक्तचाप (मिमी एचजी)	डायस्टोलिक रक्तचाप 30 से 200 मिमी एचजी के बीच होना चाहिए। डायस्टोलिक रक्तचाप सिस्टोलिक रक्तचाप से अधिक नहीं हो सकता।
integer	M16c	(.>=30 and .<=200 and ${M6a}>=40 and ${M6a}<=300 and ${M6b}>=30 and ${M6b}<=200) or (.=888 and ${M6a}=888 and ${M6b}=888)							M16c. Heart rate (beats per minute)	Heart rate cannot be less than 30bpm or more than 200bpm. Enter '888' in all 3 fields if refused.				हृदय स्पंदन दर (स्पंदन प्रति मिनट)	हृदय स्पंदन की दर 30 बीपीएम से कम या 200 बीपीएम से अधिक नहीं हो सकती	यदि इंकार कर दिया गया तो सभी जगह '888' दर्ज करें ।
end group
select_one y_n	M7		yes						M7. During the past two weeks, have you been treated for raised blood pressure with drugs (medication) prescribed by a doctor or other health worker?					पिछले २ हफ्तों में क्या कभी आपका उच्च रक्तचाप के लिए डॉक्टर या अन्य स्वास्थ्य कर्मचारी द्वारा बताई गई दवाओं से इलाज किया गया है ?
end group
select_one y_n	M8		yes						M8. (For Woman only) Are you pregnant?					(केवल महिलाओं के लिए) क्या आप गर्भवती हैं?
begin group	height_weight			${M8} != '1'		field-list			Height and Weight					ऊंचाई और वजन
text	M9		yes		${M1}		yes		M9. Interviewer ID					साक्षात्कारकर्ता आईडी
text	M10a		yes		${M2}		yes		M10a. Device ID for height					ऊंचाई मापने के उपकरण की आई डी
text	M10b		yes		${M2}		yes		M10b. Device ID for weight					वजन मापने के उपकरण की आई डी
decimal	M11	(.>=100 and .<=270) or .=888	yes						M11. Height (in centimetres)	Height must be between 100 and 270cm.	Enter '888' if participant has refused.			ऊँचाई (सेंटीमीटर में)	ऊंचाई 100 से 270 सेमी के बीच होना चाहिए	888' दर्ज करें यदि भागीदार ने मना कर दिया ।
decimal	M12	(.>=20 and .<=350) or .=888 or .=666	yes						M12. Weight (in kilograms)	Weight must be between 20 and 350kg.	Enter '888' if participant has refused. Enter '666' if participant is too large for scale.			वजन (किलोग्राम में)	वजन 20 से 350 किग्रा के बीच होना चाहिए	888' दर्ज करें यदि भागीदार ने मना कर दिया । यदि भागीदार पैमाने के लिए बहुत बड़ा है तो '666' दर्ज करें।
end group
begin group	waist			${M8} != '1'		field-list			Waist					कमर
text	M13		yes		${M2}		yes		M13. Device ID for waist					कमर की माप के लिए डिवाइस आईडी
decimal	M14	(.>=30 and .<=200) or .=888	yes						M14. Waist circumference (in centimetres)	Waist circumference must be between 30 and 200cm.	Enter '888' if participant has refused.			कमर की परिधि (सेंटीमीटर में)	कमर की परिधि 30 से 200 सेमी के बीच होना चाहिए।	888' दर्ज करें यदि भागीदार ने मना कर दिया ।
end group
begin group	hip_circum			${M8} != '1'					Hip Circumference					कूल्हे की परिधि
decimal	M15	(.>=45 and .<=300) or .=888	yes						M15. Hip circumference (in centimeters)	Hip circumference must be between 45 and 300cm.	Enter '888' if participant has refused.			कूल्हे की परिधि (सेंटीमीटर में)	कूल्हे की परिधि 45 से 300 सेमी के बीच होना चाहिए	888' दर्ज करें यदि भागीदार ने मना कर दिया ।
end group
end group

## Sheet: choices
list name	name	label::English	label::Hindi	distt
y_n	1	Yes	हाँ
y_n	2	No	नहीं
cuff	1	Small	छोटा
cuff	2	Medium	मध्यम
cuff	3	Large	बड़ा
cluster	101	Dhar	धार	Dhar
cluster	102	Manawar	मनावर	Dhar
cluster	103	Dahi	डही	Dhar
cluster	104	Jabada	जबडा	Dhar
cluster	105	Bhimpura	भीमपुरा	Dhar
cluster	106	Dotrya	दोत्र्य	Dhar
cluster	107	Mungela	मुंगेला	Dhar
cluster	108	Sangmi	संगमि	Dhar
cluster	109	Sanoli	सनोली	Dhar
cluster	110	Runi	रुनी	Dhar
cluster	111	Keriya	केरिया	Dhar
cluster	112	Utawa	उतावा	Dhar
cluster	113	Dedla	देदला	Dhar
cluster	114	Sitapat	सीतापट	Dhar
cluster	115	Piploda	पिपलोदा	Ratlam
cluster	116	Alot	अलोट	Ratlam
cluster	117	Ratlam	रतलाम	Ratlam
cluster	118	Pingrala	पिंग्राला	Ratlam
cluster	119	Chouki	चौकी	Ratlam
cluster	120	Dhani	धनि	Ratlam
cluster	121	Bhat khedi	भट खेड़ी	Ratlam
cluster	122	Thikriya	ठिकरिया	Ratlam
cluster	123	Talidana	तलीदाना	Ratlam
cluster	124	Shivpuri	शिवपुरी	Hoshangabaad
cluster	125	Aaypa	आयपा	Hoshangabaad
cluster	126	Chatur	चातुर	Hoshangabaad
cluster	127	Jirran	जिर्रन	Hoshangabaad
cluster	128	Theni	थेनी	Hoshangabaad
cluster	129	Seoni-Malwa	सिवनी-मालवा	Hoshangabaad
cluster	130	Pipariya	पिपरिया	Hoshangabaad
cluster	131	Babai	बाबई	Hoshangabaad
cluster	132	Katangi	कटंगी	Balaghat
cluster	133	Balaghat	बालाघाट	Balaghat
cluster	134	Basi	बसी	Balaghat
cluster	135	Kodmi	कोद्मी	Balaghat
cluster	136	Dorli	दोरली	Balaghat
cluster	137	Kater	कटेर	Balaghat
cluster	138	Bori	बोरी	Balaghat
cluster	139	Katimati	कालीमाटी	Balaghat
cluster	140	Mataghat	माताघाट	Balaghat
cluster	141	Dhiri	धीरी	Balaghat
cluster	142	Janwahi	जनवाही	Balaghat
cluster	143	Ghusiya	घुसिया	Dindori
cluster	144	Sarangpur	सारंगपुर	Dindori
cluster	145	Beeja	बीजा	Dindori
cluster	146	Khisori	खिसोरि	Dindori
cluster	147	Lalpur	लालपुर	Dindori
cluster	148	Amarpatan	अमरपाटन	Satna
cluster	149	Ramnagar	रामनगर	Satna
cluster	150	Unchehara	उंचेहरा	Satna
cluster	151	Turri	तुर्री	Satna
cluster	152	Badera	बडेरा	Satna
cluster	153	Mara	मारा	Satna
cluster	154	Sejwar	सेजवार	Satna
cluster	155	Barha	बरहा	Satna
cluster	156	Jiganhat	जिगनहत	Satna
cluster	157	Amkui	अमकुई	Satna
cluster	158	Kota	कोटा	Satna
cluster	159	Chulhi	चुल्ही	Satna
cluster	160	Chhain	छैन	Satna
cluster	161	Ajmain	अजमाईन	Satna
cluster	162	Tendu Kheda	तेन्दु खेड़ा	Damoh
cluster	163	Jabera	जबेरा	Damoh
cluster	164	Naipar	नैपर	Damoh
cluster	165	Bamhori	बम्होरी	Damoh
cluster	166	Amajhir	अमाझिर	Damoh
cluster	167	Murachh	मुराछ	Damoh
cluster	168	Patera	पटेरा	Damoh
cluster	169	Bhatera	भतेरा	Damoh
cluster	170	Pohri	पोहरी	Shivpuri
cluster	171	Picchore	पिछोर	Shivpuri
cluster	172	Rajgarh	राजगढ़	Shivpuri
cluster	173	Rampura	रामपुरा	Shivpuri
cluster	174	Balapur	बालापुर	Shivpuri
cluster	175	Khoda	खोदा	Shivpuri
cluster	176	Dehade	देहादे	Shivpuri
cluster	177	Bamra	बामर	Shivpuri
cluster	178	Sikrawadi	सिकरवादी	Shivpuri
cluster	179	Gadola	गादोला	Shivpuri
cluster	170	Saboli	सबोली	Shivpuri
cluster	181	Bardula	बर्दुला	Sheopur
cluster	182	Khadera	खादेला	Sheopur
cluster	183	Dhangda	धांगड़ा	Sheopur
cluster	184	Vijaynagar	विजयनगर	Sheopur
cluster	185	Amalya	आमल्या	Bhopal
cluster	186	Majidgarh	मजीदगढ़	Bhopal
cluster	187	Surana	सुराना	Bhopal
cluster	188	Arera Colony	अरेरा कॉलोनी	Bhopal
cluster	189	Moti Masjid	मोती मस्ज़िद	Bhopal
cluster	190	Islampur	इस्लामपुर	Bhopal
cluster	191	Airport	एयरपोर्ट	Bhopal
cluster	192	Geetanjali	गीतांजलि	Bhopal
cluster	193	Kapdamil	कपड़ा मिल	Bhopal
cluster	194	Baghsevaniya	बागसेवनिया	Bhopal
cluster	195	Guatambudh	गौतमबुद्ध	Bhopal
cluster	196	Bhanpur	भानपुर	Bhopal
cluster	197	Karond	करोंद	Bhopal
cluster	198	Kolar	कोलार	Bhopal
cluster	199	Indrpuri	इंद्रपुरी	Bhopal
cluster	200	Saket Nagar	साकेत नगर	Bhopal
distt	Dhar	Dhar	धार
distt	Ratlam	Ratlam	रतलाम
distt	Hoshangabaad	Hoshangabaad	होशंगाबाद
distt	Balaghat	Balaghat	बालाघाट
distt	Dindori	Dindori	डिंडोरी
distt	Satna	Satna	सतना
distt	Damoh	Damoh	दमोह
distt	Shivpuri	Shivpuri	शिवपुरी
distt	Sheopur	Sheopur	श्योपुर
distt	Bhopal	Bhopal	भोपाल

## Sheet: settings
title	form_id	instance_name
Physical Measurement	STEPS_Instrument_2	concat('physical',${pid})
