# Supplementary material for: Descriptive profile of risk factors for cardiovascular diseases using WHO STEP wise approach in Madhya Pradesh
Source: PeerJ. 2020 Aug 6;8:e9568. doi: 10.7717/peerj.9568 (PMC7415222; doi:10.7717/peerj.9568)
Supplement: Supplemental Information 4 [file peerj-08-9568-s004.zip › STEPS_Instrument_3.xls]

## Sheet: survey
type	name	constraint	required	relevant	calculation	appearance	read_only	choice_filter	label::English	constraint_message::English	hint::English	required_message::English	media::image::English	label::Hindi	constraint_message::Hindi	hint::Hindi	required_message::Hindi	media::image::Hindi
today	I4
start	I7
end	end
deviceid	deviceid
subscriberid	subscriberid
username	username
calculate	minage				18
calculate	maxage				69
begin group	location_date
select_one distt	distt		yes			minimal			District :					जिला :
select_one cluster	I1		yes			minimal		distt=${distt}	Cluster :					क्लस्टर :
integer	hhid	.>0 and .<61	yes						Househole ID :	ID must be between 1 to 60(both are inclusive)				परिवार आईडी :	आईडी 1 से 60 के बीच होना चाहिए
integer	p_select	.>0 and .<16	yes						Selected Person Number :	Must be less than 16				चयनित व्यक्ति संख्या:	16 से कम होना चाहिए
calculate	pid				concat(${I1},'-',${hhid},'-',${p_select})
calculate	I3				if(${username}='shivnathparmar','TO1',if(${username}='juhiverma','FW1',if(${username}='pratikchoudhary','FW2',if(${username}='preetimalviya','LT1',if(${username}='deepikalonkar','FW3',if(${username}='shivam','FW4','Unspecified'))))))
note	label1								Participant Id : ${pid} Interviewer Id : ${I3}					प्रतिभागी आईडी: ${pid} साक्षात्कारकर्ता आईडी: ${I3}
end group
select_one y_n	Step3Chk		yes						Has participant agreed to participate in Step 3 (biochemical measures)?					क्या उत्तरदाता अगले भाग (बायोकैमिकल माप) के सवालों के जवाब देने के लिए तैयार हो गया है ?
begin group	step3_biochem_measurements			${Step3Chk}='1'					Step 3: Biochemical Measurements					चरण 3: बायोकेमिकल मापन
select_one b_from	bloodFrom								Blood is Collected From :					रक्त कहाँ से लिया गया है?
begin group	blood_glucose								Blood Glucose					रक्त में ग्लूकोज
select_one y_n	B1		yes						B1. During the past 12 hours have you had anything to eat or drink, other than water?					पिछले 12 घंटों के दौरान आपने पानी के अलावा, आपको खाने या पीने के लिए कुछ लिया था?
calculate	B2				"LT1"
note	B2_label								B2. Technician ID : ${B2}					तकनीशियन आईडी : ${B2}
text	B3		yes		${B2}		yes		B3. Device ID :					उपकरण आईडी
time	B4		yes						B4. Time of day blood specimen taken (24 hour clock)					रक्त का नमूना लेने का समय (24 घंटे की घड़ी के अनुसार)
decimal	B5	(.>=20 and .<=600.0) or .=77	yes	${B1} = '2'					B5. Fasting blood glucose (mg/dl)	Fasting blood glucose must be at least 20(mg/dl) and no more than 600.0 (mg/dl.)	Enter '20' for Low and '600' for High. Enter '77' if participant has refused or if there is a problem with the reading.			ब्लड ग्लूकोस (खाली पेट) (मिलीग्राम प्रति डेसीलिटर)	खाली पेट ब्लड ग्लूकोस की मात्रा 20.00 mg/dl से 600.0 mg/dl के बीच होनी चाहिए ।	अगर 'भागीदार' ने मना कर दिया है या अगर रीडिंग में कोई समस्या है तो '77' दर्ज करें।
select_one y_n	B6		yes						B6. Today, have you taken insulin or other drugs (medication) that have been prescribed by a doctor or other health worker for raised blood glucose?					आज, क्या आपने इंसुलिन या अन्य दवाओं को लिया है जिसे डॉक्टर या अन्य स्वास्थ्य कार्यकर्ता ने बढ़े हुए ब्लड ग्लूकोस को कम करने के लिए दिया हो ।
end group
begin group	blood_lipids					field-list			Blood Lipids					रक्त में वसा (ब्लड लिपिड्स )
text	B7		yes		${B2}		yes		B7. Device ID					उपकरण आईडी
decimal	B8	(.>=100.00 and .<=400.00) or .=77	yes						B8. Total cholesterol (mg/dl)	Total cholesterol must be at least 100.00mg/dl and no more than 400.00mg/dl.	Enter '100' for Low and '400' for high. Enter '77' if participant has refused or if there is a problem with the reading.			कुल कॉलेस्ट्रोल (खून में वसा कि मात्रा) (मिलीग्राम प्रति डेसीलिटर)	कुल कोलेस्ट्रॉल कम से कम 100.00 mg/dl और 400.00 mg/dl से अधिक नहीं होना चाहिए।	अगर 'भागीदार' ने मना कर दिया है या अगर रीडिंग में कोई समस्या है तो '77' दर्ज करें।
select_one y_n	B9		yes						B9. During the past two weeks, have you been treated for raised cholesterol with drugs (medication) prescribed by a doctor or other health worker?					पिछले २ हफ्तों में क्या आपने बढ़े हुए कॉलेस्ट्रोल के लिए किसी डॉक्टर या स्वस्थ्य कर्मी द्वारा बताई गई दवा ली है ?
end group
begin group	triglycerides_hdl_cholesterol								Triglycerides and HDL Cholesterol					ट्राइग्लिसराइड और एचडीएल कॉलेस्ट्रोल
decimal	B16	(.>=50.00 and .<=500.00) or .=77	yes						B16. Triglycerides (mg/dl)	Triglycerides must be at least 50.00 mg/dl and no more than 500.00 mg/dl.	Enter '50' for Low and '500' for high. Enter '77' if participant has refused or if there is a problem with the reading.			ट्राइग्लिसराइड (मिलीग्राम प्रति डेसीलिटर)	ट्राइग्लिसराइड कम से कम 50.00 mg/dl और 500.00 mg/dl से अधिक नहीं होना चाहिए।	अगर 'भागीदार' ने मना कर दिया है या अगर रीडिंग में कोई समस्या है तो '77' दर्ज करें।
decimal	B17	(.>=10.00 and .<=100.00) or .=77	yes						B17. HDL Cholesterol (mg/dl)	HDL must be at least 10.00 mg/dl and no more than 100.00 mg/dl.	Enter '10' for low and '100' for high. Enter '77' if participant has refused or if there is a problem with the reading.			एचडीएल कॉलेस्ट्रोल (मिलीग्राम प्रति डेसीलिटर)	एचडीएल कम से कम 10.00 mg/dl और 100.00 mg/dl से अधिक नहीं होना चाहिए।	अगर 'भागीदार' ने मना कर दिया है या अगर रीडिंग में कोई समस्या है तो '77' दर्ज करें।
end group
decimal	B18	(.>=0.00 and .<=20.00) or .=77	yes						B18. HbA1c (%)	HbA1c must be at least 0.00% and no more than 20.00%.	Enter 0.00 for Low and 20.00 for high. Enter '77' if participant has refused or if there is a problem with the reading.			एचबी ए1सी (%)	एचबी ए1सी (%) कम से कम 0.00% और 20.00% से अधिक नहीं होना चाहिए।	अगर 'भागीदार' ने मना कर दिया है या अगर रीडिंग में कोई समस्या है तो '77' दर्ज करें।
end group

## Sheet: choices
list name	name	label::English	label::Hindi	distt
y_n	1	Yes	हाँ
y_n	2	No	नहीं
b_from	vein	vein	vein
b_from	finger	finger	finger
cluster	101	Dhar	धार	Dhar
cluster	102	Manawar	मनावर	Dhar
cluster	103	Dahi	डही	Dhar
cluster	104	Jabada	जबडा	Dhar
cluster	105	Bhimpura	भीमपुरा	Dhar
cluster	106	Dotrya	दोत्र्य	Dhar
cluster	107	Mungela	मुंगेला	Dhar
cluster	108	Sangmi	संगमि	Dhar
cluster	109	Sanoli	सनोली	Dhar
cluster	110	Runi	रुनी	Dhar
cluster	111	Keriya	केरिया	Dhar
cluster	112	Utawa	उतावा	Dhar
cluster	113	Dedla	देदला	Dhar
cluster	114	Sitapat	सीतापट	Dhar
cluster	115	Piploda	पिपलोदा	Ratlam
cluster	116	Alot	अलोट	Ratlam
cluster	117	Ratlam	रतलाम	Ratlam
cluster	118	Pingrala	पिंग्राला	Ratlam
cluster	119	Chouki	चौकी	Ratlam
cluster	120	Dhani	धनि	Ratlam
cluster	121	Bhat khedi	भट खेड़ी	Ratlam
cluster	122	Thikriya	ठिकरिया	Ratlam
cluster	123	Talidana	तलीदाना	Ratlam
cluster	124	Shivpuri	शिवपुरी	Hoshangabaad
cluster	125	Aaypa	आयपा	Hoshangabaad
cluster	126	Chatur	चातुर	Hoshangabaad
cluster	127	Jirran	जिर्रन	Hoshangabaad
cluster	128	Theni	थेनी	Hoshangabaad
cluster	129	Seoni-Malwa	सिवनी-मालवा	Hoshangabaad
cluster	130	Pipariya	पिपरिया	Hoshangabaad
cluster	131	Babai	बाबई	Hoshangabaad
cluster	132	Katangi	कटंगी	Balaghat
cluster	133	Balaghat	बालाघाट	Balaghat
cluster	134	Basi	बसी	Balaghat
cluster	135	Kodmi	कोद्मी	Balaghat
cluster	136	Dorli	दोरली	Balaghat
cluster	137	Kater	कटेर	Balaghat
cluster	138	Bori	बोरी	Balaghat
cluster	139	Katimati	कालीमाटी	Balaghat
cluster	140	Mataghat	माताघाट	Balaghat
cluster	141	Dhiri	धीरी	Balaghat
cluster	142	Janwahi	जनवाही	Balaghat
cluster	143	Ghusiya	घुसिया	Dindori
cluster	144	Sarangpur	सारंगपुर	Dindori
cluster	145	Beeja	बीजा	Dindori
cluster	146	Khisori	खिसोरि	Dindori
cluster	147	Lalpur	लालपुर	Dindori
cluster	148	Amarpatan	अमरपाटन	Satna
cluster	149	Ramnagar	रामनगर	Satna
cluster	150	Unchehara	उंचेहरा	Satna
cluster	151	Turri	तुर्री	Satna
cluster	152	Badera	बडेरा	Satna
cluster	153	Mara	मारा	Satna
cluster	154	Sejwar	सेजवार	Satna
cluster	155	Barha	बरहा	Satna
cluster	156	Jiganhat	जिगनहत	Satna
cluster	157	Amkui	अमकुई	Satna
cluster	158	Kota	कोटा	Satna
cluster	159	Chulhi	चुल्ही	Satna
cluster	160	Chhain	छैन	Satna
cluster	161	Ajmain	अजमाईन	Satna
cluster	162	Tendu Kheda	तेन्दु खेड़ा	Damoh
cluster	163	Jabera	जबेरा	Damoh
cluster	164	Naipar	नैपर	Damoh
cluster	165	Bamhori	बम्होरी	Damoh
cluster	166	Amajhir	अमाझिर	Damoh
cluster	167	Murachh	मुराछ	Damoh
cluster	168	Patera	पटेरा	Damoh
cluster	169	Bhatera	भतेरा	Damoh
cluster	170	Pohri	पोहरी	Shivpuri
cluster	171	Picchore	पिछोर	Shivpuri
cluster	172	Rajgarh	राजगढ़	Shivpuri
cluster	173	Rampura	रामपुरा	Shivpuri
cluster	174	Balapur	बालापुर	Shivpuri
cluster	175	Khoda	खोदा	Shivpuri
cluster	176	Dehade	देहादे	Shivpuri
cluster	177	Bamra	बामर	Shivpuri
cluster	178	Sikrawadi	सिकरवादी	Shivpuri
cluster	179	Gadola	गादोला	Shivpuri
cluster	170	Saboli	सबोली	Shivpuri
cluster	181	Bardula	बर्दुला	Sheopur
cluster	182	Khadera	खादेला	Sheopur
cluster	183	Dhangda	धांगड़ा	Sheopur
cluster	184	Vijaynagar	विजयनगर	Sheopur
cluster	185	Amalya	आमल्या	Bhopal
cluster	186	Majidgarh	मजीदगढ़	Bhopal
cluster	187	Surana	सुराना	Bhopal
cluster	188	Arera Colony	अरेरा कॉलोनी	Bhopal
cluster	189	Moti Masjid	मोती मस्ज़िद	Bhopal
cluster	190	Islampur	इस्लामपुर	Bhopal
cluster	191	Airport	एयरपोर्ट	Bhopal
cluster	192	Geetanjali	गीतांजलि	Bhopal
cluster	193	Kapdamil	कपड़ा मिल	Bhopal
cluster	194	Baghsevaniya	बागसेवनिया	Bhopal
cluster	195	Guatambudh	गौतमबुद्ध	Bhopal
cluster	196	Bhanpur	भानपुर	Bhopal
cluster	197	Karond	करोंद	Bhopal
cluster	198	Kolar	कोलार	Bhopal
cluster	199	Indrpuri	इंद्रपुरी	Bhopal
cluster	200	Saket Nagar	साकेत नगर	Bhopal
distt	Dhar	Dhar	धार
distt	Ratlam	Ratlam	रतलाम
distt	Hoshangabaad	Hoshangabaad	होशंगाबाद
distt	Balaghat	Balaghat	बालाघाट
distt	Dindori	Dindori	डिंडोरी
distt	Satna	Satna	सतना
distt	Damoh	Damoh	दमोह
distt	Shivpuri	Shivpuri	शिवपुरी
distt	Sheopur	Sheopur	श्योपुर
distt	Bhopal	Bhopal	भोपाल

## Sheet: settings
title	form_id	instance_name
Biochemical Measurement	STEPS_Instrument_3	concat('biochemical',${pid})
